# Supplementary material for: Anatomy of the energetic driving force for charge generation in organic solar cells
Source: Nat Commun. 2019 Jun 7;10:2520. doi: 10.1038/s41467-019-10434-3 (PMC6555791; doi:10.1038/s41467-019-10434-3)
Supplement: Supplementary file 4 — Source Data [file 41467_2019_10434_MOESM4_ESM.zip]

Archive with 39 entries (39 files):
- OpticalSim/CmdMultilayer.m
- OpticalSim/EQE_constEDL.m
- OpticalSim/EQE_generate.m
- OpticalSim/JAW_BTA1_ord.nk
- OpticalSim/JAW_BTA2_ord.nk
- OpticalSim/JAW_BTA3_ord.nk
- OpticalSim/JAW_glass.nk
- OpticalSim/JAW_ITO1-average.nk
- OpticalSim/JAW_ITO1-bottom.nk
- OpticalSim/JAW_ITO1-top.nk
- OpticalSim/JAW_ITO2-bottom.nk
- OpticalSim/JAW_ITO2-top.nk
- OpticalSim/JAW_J61_ord.nk
- OpticalSim/JAW_MoO3.nk
- OpticalSim/JAW_P3HT_ord.nk
- OpticalSim/JAW_PCBM.nk
- OpticalSim/JAW_PDCBT_ord.nk
- OpticalSim/JAW_PTB7_ord.nk
- OpticalSim/LICENSE
- OpticalSim/Photal_Ag.nk
- OpticalSim/Qprofile.m
- OpticalSim/Readme.docx
- OpticalSim/README.md
- OpticalSim/stack-BTA1-PTB7.stk
- OpticalSim/stack-BTA2-PTB7.stk
- OpticalSim/stack-BTA3-PTB7.stk
- OpticalSim/stack-J61-BTA1.stk
- OpticalSim/stack-J61-BTA2.stk
- OpticalSim/stack-J61-BTA3.stk
- OpticalSim/stack-J61-PCBM.stk
- OpticalSim/stack-P3HT-BTA1.stk
- OpticalSim/stack-P3HT-BTA2.stk
- OpticalSim/stack-P3HT-BTA3.stk
- OpticalSim/stack-P3HT-PCBM.stk
- OpticalSim/stack-PCBM-PTB7.stk
- OpticalSim/stack-PDCBT-BTA1.stk
- OpticalSim/stack-PDCBT-BTA2.stk
- OpticalSim/stack-PDCBT-BTA3.stk
- OpticalSim/stack-PDCBT-PCBM.stk
