# Supplementary material for: Anatomy of the energetic driving force for charge generation in organic solar cells
Source: Nat Commun. 2019 Jun 7;10:2520. doi: 10.1038/s41467-019-10434-3 (PMC6555791; doi:10.1038/s41467-019-10434-3)
Supplement: Supplementary file 4 — Source Data [file 41467_2019_10434_MOESM4_ESM.zip › OpticalSim/CmdMultilayer.m]

% Script-based Optical Multilayer Simulator
% Written by Keisuke Tajima
% Last update: January 23, 2019
% See README.md for usage

% Load stack file
filename = uigetfile('*.stk');
A = importdata(filename,'\t');

% Construct cell structure
% Need to convert number to boolean
% Cell structure must be used for mixed data type.
% Stack format: [nkfilename thickness active? eta1 eta2 EDL tau exciton_quench? 1 and 2]
stack = [A.rowheaders num2cell(A.data(:,1)) num2cell(logical(A.data(:,2))) num2cell(A.data(:,3)) num2cell(A.data(:,4)) num2cell(A.data(:,5)) num2cell(A.data(:,6)) num2cell(logical(A.data(:,7))) num2cell(logical(A.data(:,8)))]

% Number of layers (including sustrate)
Nlayer = size(stack,1);

% Load layers (i=1; the substrate)
for i=1:1:Nlayer
    Layers(:,:,i)=load(char(stack(i,1))); % Load nk files
    NKmat(:,:,i)=[Layers(:,1,i) Layers(:,2,i)+1i*Layers(:,3,i)]; % Convert to complex index
end

% Wavelength range (typically 300-900 nm, sizeWL = 601)
rangeWL = Layers(:, 1, 1);
sizeWL = size(Layers, 1);

% Load thickness
% Thickness of substrate must be specified in nm
T = (cell2mat(stack(:,2)))';
Ngrid = sum(T(2:end)); % Total number of the grid (counted without the substrate)

% Initialize Qoutput: Array of [position, |Q(z)|^2] for each wavelength
Qoutput = zeros(Ngrid, 2, sizeWL);

% Initialize Efield: Array of [position, |E(z)|/E0] for each wavelength
Efield = zeros(Ngrid, 2, sizeWL);

% Initialize total reflectance and transmittance: [wavelength, R or T]
Rtotal = zeros(sizeWL, 2);
Ttotal = zeros(sizeWL, 2);
Asubstrate = zeros(sizeWL, 2); % Absorption of substrate

% Calculate Qoutput and Efield for each wavelength
for j=1:1:sizeWL
    Qoutput(:,1,j) = 1:1:Ngrid; % Positions in the grid
    Efield(:,1,j) = 1:1:Ngrid; % Positions in the grid
    [Efield(:,2,j), Qoutput(:,2,j), Rtotal(j,2), Ttotal(j,2), Asubstrate(j,2)]= Qprofile(j+299, Nlayer, T, permute(NKmat(j,2,:),[1 3 2]));
    Rtotal(j,1) = rangeWL(j);
    Ttotal(j,1) = rangeWL(j);
    Asubstrate(j,1) = rangeWL(j);
end

% Absorption profile plots
% Alayer: Array of [wavelength, absorption] for each layer 
Alayer = zeros(sizeWL, 2, Nlayer);
for j=2:1:Nlayer
    Alayer(:,1,j) = rangeWL;
    for k = 1:1:sizeWL
        Alayer(k,2,j) = sum(Qoutput(sum(T(2:j-1))+1:sum(T(2:j)), 2, k)); % Integrate energy dissipation in the layer
    end
end

Atotal = zeros(sizeWL,2); % Total absorption at each wavelength
Atotal(:,1) = rangeWL;
for j=2:1:Nlayer
    Atotal(:,2) = Atotal(:,2)+Alayer(:,2,j);
end
Atotal(:,2) = Atotal(:,2)+Asubstrate(:,2); % include the absortption of the substrate


% Plot absorption of each layers
figure;
plot(Asubstrate(:,1),Asubstrate(:,2),'k');
hold on;
plot(Alayer(:,1,j), reshape(Alayer(:,2,2:1:Nlayer),sizeWL,Nlayer-1));
legend(stack(1:end,1));
xlabel('Wavelength (nm)');
ylabel('Absorption');
title('Absorption of each layers');

% plot reflectance, transmittance and total absorption
figure;
% Total reflectance
plot(Rtotal(:,1),Rtotal(:,2),'r');
hold on;
% Total transmittance
plot(Ttotal(:,1),Ttotal(:,2),'b');
hold on;
% Total absorption
plot(Atotal(:,1),Atotal(:,2),'g');
hold on;
% % substrate absorption
% plot(Asub(:,1),Asub(:,2),'c');
hold on;
% Sum of absorption, reflectance and transmittance (should be 100%)
plot(Atotal(:,1),Atotal(:,2)+Rtotal(:,2)+Ttotal(:,2),'k');
xlabel('Wavelength (nm)');
ylabel('R, T and A');
title('Total Reflectance, Transmittance and Absorption');
legend('R','T','A','R+T+A');

% Plot energy dissipation profile |Q(x)|^2
plot_index = 1:30:sizeWL; % index for the wavelength to be plotted
figure;
for j=plot_index
    plot (Qoutput(:,1,j), Qoutput(:,2,j));
    hold on;
end
title('Energy dissipation at each wavelength')
xlabel('Position in Stack (nm)');
ylabel('|Q(z)|^2 (a.u.)');

% Draw dotted lines at the interfaces
i=0;
yLim = get(gca,'YLim');
for j=2:1:Nlayer
    i=i+T(j);
    line([i i], [yLim(1) yLim(2)], 'Linestyle', ':','color','r');
end
legend(num2str(rangeWL(plot_index)));

% plot total energy dissipation
figure;
temp = sum(Qoutput,3); % total exciton generation at positions
dExc_gen = temp(:,2);
plot(Qoutput(:,1,1), dExc_gen,'color','b');
title('Total dissipation')
xlabel('Position in Stack (nm)');
ylabel('|Q(z)|^2 (a.u.)');

% Draw dotted lines at the interfaces
i=0;
yLim = get(gca,'YLim');
for j=2:1:Nlayer
    i=i+T(j);
    line([i i], [yLim(1) yLim(2)], 'Linestyle', ':','color','r');
end

% Plot E(x)
figure;
for j=plot_index
    plot (Efield(:,1,j), real(Efield(:,2,j)));
    hold on;
end
xlabel('Position in Stack (nm)');
ylabel('E(z)/E0 (a.u.)');

% Draw dotted lines at the interfaces
i=0;
yLim = get(gca,'YLim');
for j=2:1:Nlayer
    i=i+T(j);
    line([i i], [yLim(1) yLim(2)], 'Linestyle', ':','color','r');
end
legend(num2str(rangeWL(plot_index)));
