# Supplementary material for: Anatomy of the energetic driving force for charge generation in organic solar cells
Source: Nat Commun. 2019 Jun 7;10:2520. doi: 10.1038/s41467-019-10434-3 (PMC6555791; doi:10.1038/s41467-019-10434-3)
Supplement: Supplementary file 4 — Source Data [file 41467_2019_10434_MOESM4_ESM.zip › OpticalSim/EQE_constEDL.m]

CmdMultilayer;

% Calculate charge generation at the active interface
% Assuming constant EDL
% Exciton diffusion length EDL (1, Nlayer)
EDL = (cell2mat(stack(:,6)))';
% eta: charge separation probability at interfaces
eta = cell2mat(stack(:,4:5));
% tau: exciton lifetime (ns) (not in use)
tau = (cell2mat(stack(:,7)))';

EQE = zeros(sizeWL, 2, Nlayer); % EQE spectra of the layers
for j=2:1:Nlayer
    EQE(:,1,j) = rangeWL;
    if cell2mat(stack(j,3)) % if layer j is active layer
        if (eta(j,2)~=0) % if eta2 is non-zero
            for k=1:1:sizeWL
                EQE(k,2,j) = sum(Qoutput(sum(T(2:j))-EDL(1,j)+1:sum(T(2:j)), 2, k)); % Assuming that within EDL, all the exciton is contributed to the current.
                EQE(k,2,j) = EQE(k,2,j)*eta(j,2); % consider exciton dissociation probability (eta2)
            end
        end
        if (eta(j,1)~=0) % if eta1 is non-zero
            for k=1:1:sizeWL
                EQE(k,2,j) = EQE(k,2,j)+eta(j,1)*sum(Qoutput(sum(T(2:j-1))+1:sum(T(2:j-1))+EDL(1,j), 2, k)); % consider exciton dissociation probability (eta1)
            end
        end
    end
end

% calculate total EQE
EQE_total=zeros(sizeWL,2);
EQE_total(:,1) = rangeWL;
% Calculate total EQE
for j=2:1:Nlayer
    EQE_total(:,2) = EQE_total(:,2)+EQE(:,2,j);
end

% plot EQE
figure;
for j=2:1:Nlayer
    plot(EQE(:,1,j),EQE(:,2,j));
    hold on;
end

% Plot total EQE
plot(EQE_total(:,1), EQE_total(:,2), 'r');
xlabel('Wavelength (nm)');
ylabel('EQE');
title([filename, ' EDL (eta): A ', num2str(EDL(5)), ' nm, (', num2str(eta(5,2)), '), D ', num2str(EDL(6)), ' nm (', num2str(eta(6,1)), ')']);
legend([stack(2:end,1); 'total']);
