# Supplementary material for: Anatomy of the energetic driving force for charge generation in organic solar cells
Source: Nat Commun. 2019 Jun 7;10:2520. doi: 10.1038/s41467-019-10434-3 (PMC6555791; doi:10.1038/s41467-019-10434-3)
Supplement: Supplementary file 4 — Source Data [file 41467_2019_10434_MOESM4_ESM.zip › OpticalSim/EQE_generate.m]

CmdMultilayer;

% Calculate charge generation at the active interface
% Assuming constant EDL
% Exciton diffusion length EDL (1, Nlayer)
EDL=(cell2mat(stack(:,6)))';
% eta: charge separation probability at interfaces
eta=cell2mat(stack(:,4:5));
% tau: exciton lifetime (ns)
tau=(cell2mat(stack(:,7)))';
EQE_result_A = zeros(sizeWL, 16);
EQE_result_A(:,1) = rangeWL;
EQE_result_D = zeros(sizeWL, 16);
EQE_result_D(:,1) = rangeWL;

m_A = T(5);
m_D = T(6);

for m=1:1:m_A %change EDL 1-thickness nm
    for l=1:1:m_D %change EDL 1-thickness nm
        EDL(5:6) = [m, l];
        clear EQE;
        for j=2:1:Nlayer
            EQE(:,1,j) = rangeWL;
            if cell2mat(stack(j,3)) % if layer j is active layer
                if (eta(j,2)~=0) % if eta2 is non-zero
                    for k=1:1:sizeWL
                        EQE(k,2,j) = sum(Qoutput(sum(T(2:j))-EDL(1,j)+1:sum(T(2:j)), 2, k)); % Assuming that within EDL, all the exciton is contributed to the current.
                        EQE(k,2,j) = EQE(k,2,j)*eta(j,2); % consider exciton dissociation probability (eta2)
                    end
                    EQE_result_A (:,m+1) = EQE(:,2,j);
                end
                if (eta(j,1)~=0) % if eta1 is non-zero
                    for k=1:1:sizeWL
                        EQE(k,2,j) = EQE(k,2,j)+eta(j,1)*sum(Qoutput(sum(T(2:j-1))+1:sum(T(2:j-1))+EDL(1,j), 2, k)); % consider exciton dissociation probability (eta1)
                    end
                    EQE_result_D (:,l+1) = EQE(:,2,j);
                end
            end
        end
    end
% calculate total EQE
EQE_total=zeros(sizeWL,2);
EQE_total(:,1) = rangeWL;
% Calculate total EQE
for j=2:1:Nlayer
    EQE_total(:,2) = EQE_total(:,2)+EQE(:,2,j);
end

% plot EQE
figure;
for j=2:1:Nlayer
    plot(EQE(:,1,j),EQE(:,2,j));
    hold on;
end


% Plot total EQE
plot(EQE_total(:,1),EQE_total(:,2), 'r');
xlabel('Wavelength (nm)');
ylabel('EQE');
title([filename, ' EDL (eta): A ', num2str(EDL(5)), ' nm, (', num2str(eta(5,2)), '), D ', num2str(EDL(6)), ' nm (', num2str(eta(6,1)), ')']);

end
