# Supplementary material for: Anatomy of the energetic driving force for charge generation in organic solar cells
Source: Nat Commun. 2019 Jun 7;10:2520. doi: 10.1038/s41467-019-10434-3 (PMC6555791; doi:10.1038/s41467-019-10434-3)
Supplement: Supplementary file 4 — Source Data [file 41467_2019_10434_MOESM4_ESM.zip › OpticalSim/JAW_BTA1_ord.nk]

300	1.53637	0.085449
301	1.534901	0.08611
302	1.533505	0.086802
303	1.532186	0.087518
304	1.530942	0.088254
305	1.529773	0.089004
306	1.528679	0.089762
307	1.527659	0.090523
308	1.526712	0.091281
309	1.525835	0.092032
310	1.525026	0.09277
311	1.524283	0.093491
312	1.523602	0.094189
313	1.522981	0.094862
314	1.522414	0.095504
315	1.5219	0.096113
316	1.521432	0.096685
317	1.521007	0.097218
318	1.52062	0.097708
319	1.520267	0.098155
320	1.519942	0.098556
321	1.51964	0.09891
322	1.519357	0.099217
323	1.519088	0.099476
324	1.518828	0.099688
325	1.518571	0.099852
326	1.518314	0.09997
327	1.518051	0.100043
328	1.517779	0.100073
329	1.517492	0.100062
330	1.517188	0.100011
331	1.516861	0.099925
332	1.51651	0.099804
333	1.51613	0.099654
334	1.515719	0.099476
335	1.515274	0.099275
336	1.514793	0.099055
337	1.514274	0.098819
338	1.513715	0.098571
339	1.513116	0.098315
340	1.512476	0.098056
341	1.511794	0.097798
342	1.51107	0.097544
343	1.510304	0.0973
344	1.509497	0.097068
345	1.50865	0.096853
346	1.507764	0.096659
347	1.506841	0.096489
348	1.505883	0.096347
349	1.504892	0.096237
350	1.503869	0.096161
351	1.502819	0.096122
352	1.501744	0.096124
353	1.500646	0.096168
354	1.49953	0.096256
355	1.498399	0.096391
356	1.497256	0.096574
357	1.496105	0.096806
358	1.494951	0.097088
359	1.493796	0.097421
360	1.492644	0.097804
361	1.491501	0.098239
362	1.490369	0.098724
363	1.489252	0.099259
364	1.488155	0.099842
365	1.487081	0.100473
366	1.486033	0.10115
367	1.485015	0.101871
368	1.48403	0.102634
369	1.483082	0.103435
370	1.482172	0.104274
371	1.481305	0.105146
372	1.480482	0.106049
373	1.479706	0.106979
374	1.478979	0.107933
375	1.478301	0.108907
376	1.477675	0.109897
377	1.477102	0.1109
378	1.476583	0.111912
379	1.476117	0.112928
380	1.475706	0.113945
381	1.475349	0.114959
382	1.475046	0.115965
383	1.474796	0.11696
384	1.474599	0.11794
385	1.474452	0.1189
386	1.474355	0.119838
387	1.474305	0.120749
388	1.474301	0.12163
389	1.474341	0.122478
390	1.474421	0.123289
391	1.47454	0.124061
392	1.474694	0.12479
393	1.474881	0.125474
394	1.475096	0.12611
395	1.475337	0.126697
396	1.4756	0.127231
397	1.475882	0.127713
398	1.476178	0.128139
399	1.476485	0.128508
400	1.476799	0.12882
401	1.477116	0.129074
402	1.477432	0.129269
403	1.477742	0.129404
404	1.478044	0.12948
405	1.478331	0.129497
406	1.478602	0.129455
407	1.47885	0.129354
408	1.479074	0.129196
409	1.479267	0.128981
410	1.479427	0.128712
411	1.47955	0.128388
412	1.479632	0.128012
413	1.479669	0.127586
414	1.479657	0.127113
415	1.479593	0.126593
416	1.479474	0.126029
417	1.479296	0.125425
418	1.479057	0.124784
419	1.478752	0.124107
420	1.47838	0.123398
421	1.477937	0.122661
422	1.477421	0.121898
423	1.476829	0.121115
424	1.47616	0.120313
425	1.47541	0.119498
426	1.474579	0.118672
427	1.473663	0.117841
428	1.472663	0.117008
429	1.471575	0.116178
430	1.4704	0.115356
431	1.469136	0.114544
432	1.467782	0.113749
433	1.466338	0.112975
434	1.464804	0.112227
435	1.463178	0.111509
436	1.461462	0.110826
437	1.459655	0.110183
438	1.457759	0.109586
439	1.455773	0.109038
440	1.4537	0.108545
441	1.45154	0.108112
442	1.449294	0.107744
443	1.446965	0.107445
444	1.444555	0.107221
445	1.442065	0.107076
446	1.439499	0.107015
447	1.43686	0.107043
448	1.43415	0.107163
449	1.431373	0.107382
450	1.428532	0.107703
451	1.425631	0.108129
452	1.422674	0.108666
453	1.419667	0.109317
454	1.416613	0.110086
455	1.413517	0.110976
456	1.410384	0.11199
457	1.40722	0.113132
458	1.404031	0.114404
459	1.400821	0.115808
460	1.397597	0.117347
461	1.394366	0.119022
462	1.391132	0.120835
463	1.387903	0.122787
464	1.384685	0.12488
465	1.381485	0.127112
466	1.378309	0.129484
467	1.375163	0.131996
468	1.372056	0.134647
469	1.368993	0.137436
470	1.36598	0.14036
471	1.363025	0.143419
472	1.360134	0.146608
473	1.357313	0.149926
474	1.354567	0.153369
475	1.351904	0.156933
476	1.349327	0.160615
477	1.346844	0.164408
478	1.344458	0.168309
479	1.342173	0.172312
480	1.339995	0.176412
481	1.337926	0.180602
482	1.33597	0.184877
483	1.33413	0.189231
484	1.332407	0.193657
485	1.330803	0.198148
486	1.32932	0.202698
487	1.327957	0.207301
488	1.326715	0.211949
489	1.325593	0.216637
490	1.324589	0.221359
491	1.323702	0.226107
492	1.322929	0.230878
493	1.322269	0.235665
494	1.321716	0.240463
495	1.321268	0.245269
496	1.32092	0.250077
497	1.320668	0.254885
498	1.320506	0.259691
499	1.320431	0.264491
500	1.320436	0.269285
501	1.320516	0.274071
502	1.320666	0.278851
503	1.320881	0.283624
504	1.321155	0.288392
505	1.321484	0.293158
506	1.321863	0.297924
507	1.322288	0.302694
508	1.322755	0.307472
509	1.323261	0.312265
510	1.323804	0.317076
511	1.324383	0.321913
512	1.324995	0.326782
513	1.325642	0.33169
514	1.326325	0.336644
515	1.327045	0.341652
516	1.327806	0.346722
517	1.328611	0.35186
518	1.329468	0.357074
519	1.330381	0.36237
520	1.331358	0.367757
521	1.33241	0.373239
522	1.333544	0.378821
523	1.334773	0.384508
524	1.336107	0.390303
525	1.337561	0.396209
526	1.339147	0.402225
527	1.340879	0.408352
528	1.342772	0.414587
529	1.344841	0.420927
530	1.347101	0.427366
531	1.349567	0.433897
532	1.352253	0.440511
533	1.355173	0.447197
534	1.358342	0.453944
535	1.361771	0.460736
536	1.365472	0.467559
537	1.369456	0.474396
538	1.373732	0.481226
539	1.378305	0.488032
540	1.383183	0.494791
541	1.388367	0.501483
542	1.39386	0.508084
543	1.39966	0.514572
544	1.405765	0.520924
545	1.41217	0.527117
546	1.418866	0.533127
547	1.425845	0.538932
548	1.433095	0.54451
549	1.440601	0.54984
550	1.448347	0.554903
551	1.456315	0.55968
552	1.464486	0.564153
553	1.472837	0.568308
554	1.481345	0.57213
555	1.489986	0.575608
556	1.498733	0.578732
557	1.507558	0.581496
558	1.516434	0.583895
559	1.525332	0.585927
560	1.534221	0.587592
561	1.543072	0.588894
562	1.551855	0.589839
563	1.560539	0.590436
564	1.569096	0.590699
565	1.577495	0.590643
566	1.58571	0.590286
567	1.593714	0.589651
568	1.601482	0.588763
569	1.608992	0.587651
570	1.616223	0.586346
571	1.623159	0.584884
572	1.629787	0.5833
573	1.636096	0.581637
574	1.642081	0.579934
575	1.647742	0.578237
576	1.653083	0.576591
577	1.658115	0.575041
578	1.662854	0.573635
579	1.667323	0.572416
580	1.671551	0.57143
581	1.675574	0.570718
582	1.679433	0.570318
583	1.683177	0.570264
584	1.686861	0.570584
585	1.690545	0.571301
586	1.694292	0.572429
587	1.698173	0.573973
588	1.702257	0.575931
589	1.706617	0.57829
590	1.711325	0.581026
591	1.716453	0.584104
592	1.722067	0.58748
593	1.72823	0.591099
594	1.734997	0.594897
595	1.742416	0.5988
596	1.750524	0.602727
597	1.759349	0.606593
598	1.768906	0.610306
599	1.779198	0.613773
600	1.790217	0.616901
601	1.80194	0.619596
602	1.814334	0.62177
603	1.827354	0.623336
604	1.840946	0.624216
605	1.855043	0.62434
606	1.869574	0.623643
607	1.884459	0.622072
608	1.899613	0.619585
609	1.914947	0.616148
610	1.93037	0.611738
611	1.945789	0.606345
612	1.961113	0.599966
613	1.97625	0.592609
614	1.991113	0.584293
615	2.005615	0.575044
616	2.019678	0.564898
617	2.033225	0.553897
618	2.046188	0.54209
619	2.058502	0.529533
620	2.070111	0.516285
621	2.080965	0.50241
622	2.091022	0.487976
623	2.100248	0.473054
624	2.108613	0.457714
625	2.116097	0.44203
626	2.122687	0.426074
627	2.128376	0.409918
628	2.133163	0.393633
629	2.137056	0.377288
630	2.140065	0.360952
631	2.14221	0.344686
632	2.143511	0.328553
633	2.143997	0.31261
634	2.143699	0.296909
635	2.142652	0.281501
636	2.140894	0.26643
637	2.138465	0.251737
638	2.135409	0.237456
639	2.131769	0.22362
640	2.127591	0.210255
641	2.122922	0.197382
642	2.117806	0.18502
643	2.112292	0.173181
644	2.106424	0.161875
645	2.100246	0.151107
646	2.093804	0.140879
647	2.087137	0.131188
648	2.080287	0.12203
649	2.073292	0.113396
650	2.066189	0.105276
651	2.059009	0.097658
652	2.051786	0.090526
653	2.044548	0.083864
654	2.037322	0.077655
655	2.030132	0.071879
656	2.022999	0.066516
657	2.015943	0.061546
658	2.008981	0.056948
659	2.002126	0.052702
660	1.995392	0.048786
661	1.98879	0.04518
662	1.982326	0.041863
663	1.976009	0.038816
664	1.969844	0.03602
665	1.963834	0.033455
666	1.957981	0.031105
667	1.952287	0.028952
668	1.946751	0.026982
669	1.941373	0.025177
670	1.936151	0.023526
671	1.931083	0.022013
672	1.926166	0.020628
673	1.921396	0.019358
674	1.91677	0.018194
675	1.912283	0.017125
676	1.907932	0.016143
677	1.903711	0.015239
678	1.899617	0.014407
679	1.895644	0.013638
680	1.891789	0.012928
681	1.888046	0.012271
682	1.884411	0.011661
683	1.880879	0.011095
684	1.877447	0.010567
685	1.87411	0.010075
686	1.870865	0.009615
687	1.867707	0.009185
688	1.864632	0.008781
689	1.861638	0.008401
690	1.85872	0.008044
691	1.855876	0.007706
692	1.853103	0.007388
693	1.850397	0.007086
694	1.847756	0.0068
695	1.845177	0.006529
696	1.842658	0.006271
697	1.840196	0.006025
698	1.837789	0.005791
699	1.835436	0.005568
700	1.833133	0.005355
701	1.83088	0.005152
702	1.828674	0.004957
703	1.826513	0.004771
704	1.824397	0.004593
705	1.822323	0.004422
706	1.82029	0.004258
707	1.818297	0.0041
708	1.816342	0.003949
709	1.814424	0.003804
710	1.812543	0.003665
711	1.810696	0.003531
712	1.808883	0.003403
713	1.807102	0.003279
714	1.805354	0.00316
715	1.803636	0.003046
716	1.801948	0.002935
717	1.800289	0.002829
718	1.798658	0.002727
719	1.797055	0.002629
720	1.795479	0.002535
721	1.793928	0.002444
722	1.792403	0.002356
723	1.790903	0.002272
724	1.789426	0.00219
725	1.787973	0.002112
726	1.786543	0.002037
727	1.785135	0.001964
728	1.783748	0.001894
729	1.782383	0.001826
730	1.781039	0.001761
731	1.779714	0.001699
732	1.778409	0.001638
733	1.777124	0.00158
734	1.775857	0.001524
735	1.774608	0.00147
736	1.773378	0.001418
737	1.772165	0.001368
738	1.770969	0.00132
739	1.76979	0.001273
740	1.768627	0.001228
741	1.76748	0.001185
742	1.766349	0.001143
743	1.765233	0.001103
744	1.764132	0.001064
745	1.763047	0.001027
746	1.761975	0.000991
747	1.760917	0.000956
748	1.759874	0.000923
749	1.758844	0.000891
750	1.757827	0.00086
751	1.756823	0.00083
752	1.755832	0.000801
753	1.754853	0.000773
754	1.753887	0.000746
755	1.752932	0.000721
756	1.75199	0.000696
757	1.751059	0.000672
758	1.750139	0.000649
759	1.749231	0.000626
760	1.748333	0.000605
761	1.747446	0.000584
762	1.74657	0.000564
763	1.745704	0.000545
764	1.744848	0.000527
765	1.744002	0.000509
766	1.743165	0.000492
767	1.742339	0.000475
768	1.741522	0.000459
769	1.740714	0.000444
770	1.739915	0.000429
771	1.739125	0.000415
772	1.738344	0.000401
773	1.737572	0.000388
774	1.736808	0.000375
775	1.736052	0.000363
776	1.735305	0.000351
777	1.734565	0.000339
778	1.733834	0.000328
779	1.73311	0.000318
780	1.732394	0.000308
781	1.731686	0.000298
782	1.730985	0.000288
783	1.730292	0.000279
784	1.729605	0.00027
785	1.728926	0.000262
786	1.728253	0.000253
787	1.727588	0.000246
788	1.726929	0.000238
789	1.726277	0.000231
790	1.725631	0.000224
791	1.724992	0.000217
792	1.724359	0.00021
793	1.723732	0.000204
794	1.723112	0.000198
795	1.722497	0.000192
796	1.721889	0.000186
797	1.721286	0.000181
798	1.720689	0.000175
799	1.720098	0.00017
800	1.719512	0.000165
801	1.718932	0.000161
802	1.718358	0.000156
803	1.717788	0.000152
804	1.717224	0.000148
805	1.716666	0.000143
806	1.716112	0.00014
807	1.715564	0.000136
808	1.71502	0.000132
809	1.714481	0.000129
810	1.713948	0.000125
811	1.713419	0.000122
812	1.712894	0.000119
813	1.712375	0.000116
814	1.71186	0.000113
815	1.711349	0.00011
816	1.710843	0.000107
817	1.710341	0.000104
818	1.709844	0.000102
819	1.709351	0.000099
820	1.708862	0.000097
821	1.708378	0.000095
822	1.707897	0.000092
823	1.707421	0.00009
824	1.706948	0.000088
825	1.70648	0.000086
826	1.706015	0.000084
827	1.705554	0.000082
828	1.705097	0.000081
829	1.704644	0.000079
830	1.704195	0.000077
831	1.703749	0.000075
832	1.703307	0.000074
833	1.702868	0.000072
834	1.702433	0.000071
835	1.702002	0.000069
836	1.701573	0.000068
837	1.701149	0.000067
838	1.700727	0.000065
839	1.700309	0.000064
840	1.699894	0.000063
841	1.699483	0.000062
842	1.699075	0.000061
843	1.698669	0.00006
844	1.698267	0.000058
845	1.697868	0.000057
846	1.697472	0.000056
847	1.697079	0.000055
848	1.696689	0.000055
849	1.696302	0.000054
850	1.695918	0.000053
851	1.695537	0.000052
852	1.695158	0.000051
853	1.694783	0.00005
854	1.69441	0.000049
855	1.69404	0.000049
856	1.693672	0.000048
857	1.693308	0.000047
858	1.692945	0.000047
859	1.692586	0.000046
860	1.692229	0.000045
861	1.691875	0.000045
862	1.691523	0.000044
863	1.691174	0.000043
864	1.690827	0.000043
865	1.690483	0.000042
866	1.690141	0.000042
867	1.689801	0.000041
868	1.689464	0.000041
869	1.68913	0.00004
870	1.688797	0.00004
871	1.688467	0.000039
872	1.688139	0.000039
873	1.687814	0.000038
874	1.68749	0.000038
875	1.687169	0.000037
876	1.68685	0.000037
877	1.686533	0.000037
878	1.686218	0.000036
879	1.685906	0.000036
880	1.685595	0.000035
881	1.685287	0.000035
882	1.68498	0.000035
883	1.684676	0.000034
884	1.684374	0.000034
885	1.684073	0.000034
886	1.683775	0.000033
887	1.683478	0.000033
888	1.683184	0.000033
889	1.682891	0.000032
890	1.682601	0.000032
891	1.682312	0.000032
892	1.682025	0.000031
893	1.68174	0.000031
894	1.681456	0.000031
895	1.681175	0.000031
896	1.680895	0.00003
897	1.680617	0.00003
898	1.680341	0.00003
899	1.680066	0.000029
900	1.679794	0.000029
