# Supplementary material for: Anatomy of the energetic driving force for charge generation in organic solar cells
Source: Nat Commun. 2019 Jun 7;10:2520. doi: 10.1038/s41467-019-10434-3 (PMC6555791; doi:10.1038/s41467-019-10434-3)
Supplement: Supplementary file 4 — Source Data [file 41467_2019_10434_MOESM4_ESM.zip › OpticalSim/JAW_BTA2_ord.nk]

300	1.587404	0.063363
301	1.585173	0.064185
302	1.583049	0.065067
303	1.581034	0.066001
304	1.579132	0.066976
305	1.577346	0.067984
306	1.575678	0.069014
307	1.574127	0.070055
308	1.572693	0.071098
309	1.571374	0.072132
310	1.570167	0.073147
311	1.569068	0.074132
312	1.568072	0.075079
313	1.567172	0.075979
314	1.566362	0.076822
315	1.565633	0.077602
316	1.564977	0.078313
317	1.564383	0.078948
318	1.563843	0.079504
319	1.563345	0.079976
320	1.562879	0.080364
321	1.562433	0.080665
322	1.561998	0.080881
323	1.56156	0.081013
324	1.561111	0.081064
325	1.56064	0.081038
326	1.560137	0.080941
327	1.559593	0.080778
328	1.559	0.080557
329	1.55835	0.080287
330	1.557639	0.079976
331	1.556859	0.079634
332	1.556009	0.079272
333	1.555085	0.078901
334	1.554085	0.078532
335	1.553011	0.078175
336	1.551863	0.077842
337	1.550646	0.077544
338	1.549362	0.077291
339	1.548018	0.077094
340	1.546622	0.076961
341	1.54518	0.0769
342	1.543702	0.076919
343	1.542199	0.077024
344	1.540682	0.07722
345	1.539161	0.077509
346	1.537649	0.077894
347	1.536158	0.078375
348	1.534701	0.07895
349	1.53329	0.079617
350	1.531936	0.080371
351	1.530652	0.081205
352	1.529446	0.082114
353	1.52833	0.083087
354	1.527311	0.084114
355	1.526396	0.085185
356	1.525593	0.086287
357	1.524903	0.087408
358	1.524332	0.088534
359	1.523879	0.089652
360	1.523544	0.090748
361	1.523325	0.091808
362	1.523219	0.09282
363	1.523219	0.09377
364	1.523319	0.094646
365	1.523511	0.095438
366	1.523785	0.096135
367	1.524132	0.096727
368	1.524539	0.097208
369	1.524995	0.097571
370	1.525487	0.09781
371	1.526002	0.097923
372	1.526526	0.097907
373	1.527048	0.09776
374	1.527552	0.097485
375	1.528027	0.097082
376	1.528459	0.096555
377	1.528837	0.095908
378	1.52915	0.095147
379	1.529387	0.094279
380	1.529538	0.09331
381	1.529593	0.092249
382	1.529546	0.091106
383	1.52939	0.089888
384	1.529117	0.088607
385	1.528724	0.087272
386	1.528206	0.085894
387	1.527561	0.084483
388	1.526785	0.083051
389	1.52588	0.081606
390	1.524844	0.08016
391	1.523678	0.078722
392	1.522383	0.077303
393	1.520963	0.075912
394	1.519419	0.074557
395	1.517757	0.073247
396	1.51598	0.07199
397	1.514092	0.070793
398	1.512099	0.069664
399	1.510007	0.068607
400	1.507821	0.067629
401	1.505548	0.066734
402	1.503194	0.065927
403	1.500765	0.065212
404	1.498268	0.064591
405	1.495709	0.064068
406	1.493095	0.063643
407	1.490432	0.063318
408	1.487726	0.063094
409	1.484984	0.062972
410	1.482211	0.062951
411	1.479413	0.063031
412	1.476596	0.06321
413	1.473763	0.063487
414	1.470921	0.063861
415	1.468073	0.06433
416	1.465223	0.064891
417	1.462376	0.065541
418	1.459533	0.066279
419	1.456698	0.067102
420	1.453874	0.068006
421	1.451062	0.068989
422	1.448264	0.070047
423	1.445482	0.071179
424	1.442715	0.072381
425	1.439965	0.073651
426	1.437231	0.074986
427	1.434514	0.076383
428	1.431813	0.077841
429	1.429127	0.079358
430	1.426454	0.080932
431	1.423794	0.082561
432	1.421146	0.084245
433	1.418506	0.085983
434	1.415874	0.087776
435	1.413248	0.089622
436	1.410625	0.091523
437	1.408004	0.093479
438	1.405383	0.095493
439	1.402759	0.097565
440	1.400133	0.099699
441	1.397501	0.101896
442	1.394863	0.104161
443	1.392217	0.106495
444	1.389564	0.108904
445	1.386904	0.111391
446	1.384236	0.113961
447	1.381561	0.116619
448	1.378881	0.119368
449	1.376198	0.122216
450	1.373514	0.125165
451	1.370833	0.128222
452	1.368158	0.131392
453	1.365494	0.13468
454	1.362845	0.13809
455	1.360219	0.141626
456	1.357622	0.145294
457	1.35506	0.149095
458	1.352541	0.153035
459	1.350074	0.157114
460	1.347668	0.161334
461	1.345331	0.165697
462	1.343074	0.170202
463	1.340905	0.174849
464	1.338836	0.179635
465	1.336875	0.184558
466	1.335033	0.189613
467	1.333319	0.194796
468	1.331743	0.200101
469	1.330312	0.205519
470	1.329035	0.211044
471	1.327919	0.216666
472	1.32697	0.222376
473	1.326192	0.228163
474	1.325591	0.234016
475	1.325167	0.239924
476	1.324923	0.245874
477	1.324858	0.251856
478	1.32497	0.257859
479	1.325257	0.26387
480	1.325713	0.26988
481	1.326332	0.275879
482	1.327108	0.281859
483	1.328032	0.287813
484	1.329095	0.293734
485	1.330288	0.299619
486	1.331599	0.305465
487	1.333017	0.311271
488	1.334534	0.31704
489	1.336138	0.322774
490	1.33782	0.328478
491	1.339571	0.334161
492	1.341385	0.339831
493	1.343255	0.345498
494	1.345179	0.351175
495	1.347155	0.356876
496	1.349184	0.362613
497	1.35127	0.368403
498	1.35342	0.37426
499	1.355644	0.380198
500	1.357955	0.38623
501	1.360368	0.39237
502	1.362904	0.398627
503	1.365582	0.405009
504	1.368428	0.411522
505	1.371468	0.418166
506	1.374729	0.42494
507	1.378241	0.431838
508	1.382032	0.438847
509	1.386132	0.445954
510	1.39057	0.453137
511	1.39537	0.46037
512	1.400558	0.467625
513	1.406155	0.474867
514	1.412176	0.482058
515	1.418633	0.489156
516	1.425534	0.496118
517	1.43288	0.502896
518	1.440665	0.509445
519	1.448879	0.515715
520	1.457504	0.52166
521	1.466515	0.527234
522	1.475883	0.532393
523	1.485571	0.537098
524	1.495537	0.541312
525	1.505734	0.545003
526	1.516111	0.548146
527	1.526613	0.550721
528	1.537182	0.552715
529	1.547755	0.554121
530	1.558272	0.55494
531	1.568668	0.555183
532	1.578883	0.554866
533	1.588853	0.554014
534	1.598521	0.552661
535	1.607831	0.550848
536	1.616731	0.548625
537	1.625175	0.546047
538	1.633125	0.543179
539	1.64055	0.54009
540	1.647425	0.536857
541	1.653739	0.53356
542	1.65949	0.530283
543	1.664687	0.527112
544	1.669352	0.524134
545	1.67352	0.521435
546	1.677239	0.519098
547	1.680573	0.5172
548	1.683595	0.515813
549	1.686394	0.514998
550	1.689069	0.514803
551	1.69173	0.515264
552	1.694494	0.516398
553	1.697484	0.518206
554	1.700825	0.520668
555	1.704643	0.523745
556	1.709058	0.527376
557	1.714182	0.53148
558	1.720115	0.535956
559	1.726943	0.540688
560	1.734732	0.545543
561	1.743528	0.55038
562	1.753354	0.555049
563	1.76421	0.559397
564	1.776072	0.563273
565	1.788895	0.566529
566	1.80261	0.569028
567	1.81713	0.570644
568	1.832351	0.571264
569	1.848155	0.570793
570	1.864415	0.569155
571	1.880994	0.566292
572	1.897751	0.562163
573	1.914544	0.55675
574	1.93123	0.55005
575	1.947672	0.542081
576	1.963737	0.532874
577	1.979298	0.522476
578	1.99424	0.51095
579	2.008455	0.498366
580	2.021848	0.484809
581	2.034336	0.470369
582	2.045846	0.455143
583	2.05632	0.439235
584	2.065711	0.42275
585	2.073987	0.405795
586	2.081124	0.38848
587	2.087113	0.370911
588	2.091955	0.353193
589	2.095663	0.335428
590	2.098258	0.317712
591	2.099769	0.300138
592	2.100236	0.282792
593	2.099704	0.265753
594	2.098225	0.249093
595	2.095855	0.232878
596	2.092655	0.217165
597	2.08869	0.202004
598	2.084025	0.187436
599	2.07873	0.173495
600	2.072871	0.160209
601	2.066518	0.147595
602	2.059737	0.135667
603	2.052594	0.12443
604	2.045152	0.113884
605	2.037471	0.104023
606	2.029609	0.094836
607	2.021619	0.086307
608	2.013551	0.078417
609	2.005452	0.071144
610	1.997362	0.064461
611	1.989319	0.058342
612	1.981357	0.052757
613	1.973503	0.047675
614	1.965784	0.043064
615	1.958221	0.038895
616	1.950831	0.035134
617	1.943627	0.031751
618	1.936622	0.028716
619	1.929822	0.026
620	1.923234	0.023575
621	1.916859	0.021413
622	1.910699	0.01949
623	1.904753	0.017782
624	1.899019	0.016267
625	1.893493	0.014925
626	1.888169	0.013736
627	1.883043	0.012685
628	1.878107	0.011754
629	1.873356	0.01093
630	1.868781	0.0102
631	1.864376	0.009553
632	1.860132	0.008978
633	1.856043	0.008466
634	1.852102	0.008009
635	1.8483	0.0076
636	1.84463	0.007232
637	1.841087	0.006901
638	1.837663	0.006601
639	1.834353	0.006329
640	1.831149	0.006079
641	1.828048	0.005851
642	1.825042	0.00564
643	1.822128	0.005444
644	1.8193	0.005262
645	1.816554	0.005092
646	1.813886	0.004932
647	1.811292	0.004781
648	1.808768	0.004638
649	1.806311	0.004502
650	1.803918	0.004372
651	1.801586	0.004248
652	1.799312	0.00413
653	1.797093	0.004016
654	1.794927	0.003906
655	1.792811	0.0038
656	1.790744	0.003697
657	1.788723	0.003598
658	1.786747	0.003502
659	1.784814	0.00341
660	1.782922	0.003319
661	1.78107	0.003232
662	1.779255	0.003147
663	1.777478	0.003064
664	1.775736	0.002984
665	1.774028	0.002906
666	1.772353	0.00283
667	1.77071	0.002756
668	1.769098	0.002684
669	1.767516	0.002614
670	1.765963	0.002546
671	1.764437	0.002479
672	1.762939	0.002415
673	1.761468	0.002352
674	1.760021	0.00229
675	1.7586	0.00223
676	1.757203	0.002172
677	1.755829	0.002115
678	1.754478	0.00206
679	1.753149	0.002006
680	1.751841	0.001954
681	1.750555	0.001903
682	1.749288	0.001853
683	1.748042	0.001805
684	1.746815	0.001758
685	1.745607	0.001712
686	1.744417	0.001667
687	1.743246	0.001623
688	1.742091	0.001581
689	1.740954	0.001539
690	1.739833	0.001499
691	1.738729	0.00146
692	1.737641	0.001421
693	1.736567	0.001384
694	1.73551	0.001348
695	1.734467	0.001312
696	1.733438	0.001278
697	1.732424	0.001244
698	1.731423	0.001212
699	1.730436	0.00118
700	1.729462	0.001149
701	1.728502	0.001119
702	1.727553	0.001089
703	1.726618	0.001061
704	1.725694	0.001033
705	1.724783	0.001006
706	1.723883	0.000979
707	1.722994	0.000953
708	1.722117	0.000928
709	1.721251	0.000904
710	1.720395	0.00088
711	1.71955	0.000857
712	1.718715	0.000834
713	1.717891	0.000812
714	1.717076	0.000791
715	1.716271	0.00077
716	1.715476	0.00075
717	1.71469	0.00073
718	1.713914	0.000711
719	1.713146	0.000692
720	1.712388	0.000674
721	1.711638	0.000656
722	1.710896	0.000639
723	1.710164	0.000622
724	1.709439	0.000606
725	1.708723	0.00059
726	1.708014	0.000574
727	1.707313	0.000559
728	1.706621	0.000544
729	1.705935	0.00053
730	1.705257	0.000516
731	1.704587	0.000503
732	1.703923	0.000489
733	1.703267	0.000476
734	1.702618	0.000464
735	1.701975	0.000452
736	1.70134	0.00044
737	1.700711	0.000428
738	1.700088	0.000417
739	1.699472	0.000406
740	1.698862	0.000395
741	1.698259	0.000385
742	1.697661	0.000375
743	1.69707	0.000365
744	1.696484	0.000356
745	1.695905	0.000346
746	1.695331	0.000337
747	1.694762	0.000328
748	1.6942	0.00032
749	1.693643	0.000311
750	1.693091	0.000303
751	1.692544	0.000295
752	1.692003	0.000288
753	1.691467	0.00028
754	1.690936	0.000273
755	1.69041	0.000266
756	1.689889	0.000259
757	1.689373	0.000252
758	1.688862	0.000245
759	1.688356	0.000239
760	1.687854	0.000233
761	1.687356	0.000227
762	1.686864	0.000221
763	1.686375	0.000215
764	1.685892	0.000209
765	1.685412	0.000204
766	1.684937	0.000199
767	1.684466	0.000193
768	1.683999	0.000188
769	1.683536	0.000184
770	1.683078	0.000179
771	1.682623	0.000174
772	1.682172	0.00017
773	1.681726	0.000165
774	1.681283	0.000161
775	1.680844	0.000157
776	1.680408	0.000153
777	1.679977	0.000149
778	1.679549	0.000145
779	1.679124	0.000141
780	1.678703	0.000138
781	1.678286	0.000134
782	1.677872	0.000131
783	1.677462	0.000127
784	1.677055	0.000124
785	1.676651	0.000121
786	1.67625	0.000118
787	1.675853	0.000115
788	1.675459	0.000112
789	1.675068	0.000109
790	1.674681	0.000106
791	1.674296	0.000103
792	1.673915	0.000101
793	1.673536	0.000098
794	1.673161	0.000096
795	1.672788	0.000093
796	1.672418	0.000091
797	1.672052	0.000089
798	1.671688	0.000086
799	1.671327	0.000084
800	1.670968	0.000082
801	1.670613	0.00008
802	1.67026	0.000078
803	1.66991	0.000076
804	1.669562	0.000074
805	1.669217	0.000072
806	1.668875	0.00007
807	1.668535	0.000069
808	1.668198	0.000067
809	1.667863	0.000065
810	1.667531	0.000063
811	1.667201	0.000062
812	1.666873	0.00006
813	1.666548	0.000059
814	1.666226	0.000057
815	1.665905	0.000056
816	1.665587	0.000055
817	1.665272	0.000053
818	1.664958	0.000052
819	1.664647	0.000051
820	1.664338	0.000049
821	1.664031	0.000048
822	1.663726	0.000047
823	1.663424	0.000046
824	1.663123	0.000045
825	1.662825	0.000043
826	1.662529	0.000042
827	1.662235	0.000041
828	1.661943	0.00004
829	1.661652	0.000039
830	1.661364	0.000038
831	1.661078	0.000037
832	1.660794	0.000037
833	1.660512	0.000036
834	1.660231	0.000035
835	1.659953	0.000034
836	1.659676	0.000033
837	1.659401	0.000032
838	1.659128	0.000031
839	1.658857	0.000031
840	1.658588	0.00003
841	1.65832	0.000029
842	1.658054	0.000029
843	1.65779	0.000028
844	1.657528	0.000027
845	1.657267	0.000027
846	1.657008	0.000026
847	1.656751	0.000025
848	1.656495	0.000025
849	1.656241	0.000024
850	1.655989	0.000023
851	1.655738	0.000023
852	1.655489	0.000022
853	1.655241	0.000022
854	1.654995	0.000021
855	1.654751	0.000021
856	1.654508	0.00002
857	1.654267	0.00002
858	1.654027	0.000019
859	1.653788	0.000019
860	1.653551	0.000018
861	1.653316	0.000018
862	1.653082	0.000018
863	1.652849	0.000017
864	1.652618	0.000017
865	1.652388	0.000016
866	1.65216	0.000016
867	1.651933	0.000016
868	1.651707	0.000015
869	1.651483	0.000015
870	1.65126	0.000015
871	1.651038	0.000014
872	1.650818	0.000014
873	1.650599	0.000014
874	1.650381	0.000013
875	1.650165	0.000013
876	1.64995	0.000013
877	1.649736	0.000012
878	1.649524	0.000012
879	1.649312	0.000012
880	1.649102	0.000012
881	1.648893	0.000011
882	1.648686	0.000011
883	1.648479	0.000011
884	1.648274	0.000011
885	1.64807	0.00001
886	1.647867	0.00001
887	1.647665	0.00001
888	1.647464	0.00001
889	1.647265	0.000009
890	1.647066	0.000009
891	1.646869	0.000009
892	1.646673	0.000009
893	1.646478	0.000009
894	1.646284	0.000008
895	1.646091	0.000008
896	1.645899	0.000008
897	1.645709	0.000008
898	1.645519	0.000008
899	1.64533	0.000008
900	1.645143	0.000007
