# Supplementary material for: Anatomy of the energetic driving force for charge generation in organic solar cells
Source: Nat Commun. 2019 Jun 7;10:2520. doi: 10.1038/s41467-019-10434-3 (PMC6555791; doi:10.1038/s41467-019-10434-3)
Supplement: Supplementary file 4 — Source Data [file 41467_2019_10434_MOESM4_ESM.zip › OpticalSim/JAW_BTA3_ord.nk]

300	1.58026	0.096822
301	1.578308	0.098053
302	1.576486	0.099304
303	1.574789	0.100568
304	1.57321	0.101837
305	1.571747	0.103105
306	1.570392	0.104363
307	1.569142	0.105607
308	1.567991	0.106831
309	1.566935	0.108029
310	1.565967	0.109197
311	1.565083	0.110332
312	1.564278	0.111427
313	1.563545	0.112482
314	1.562879	0.113491
315	1.562276	0.114453
316	1.561728	0.115364
317	1.561231	0.116224
318	1.560779	0.117031
319	1.560367	0.117784
320	1.559988	0.118481
321	1.559638	0.119123
322	1.559311	0.11971
323	1.559001	0.120242
324	1.558705	0.120719
325	1.558416	0.121144
326	1.558131	0.121518
327	1.557844	0.121841
328	1.557552	0.122117
329	1.557251	0.122348
330	1.556936	0.122535
331	1.556604	0.122683
332	1.556253	0.122793
333	1.555878	0.122869
334	1.555477	0.122914
335	1.555049	0.122933
336	1.554591	0.122927
337	1.5541	0.122901
338	1.553577	0.122859
339	1.553019	0.122804
340	1.552426	0.12274
341	1.551798	0.122671
342	1.551133	0.122601
343	1.550433	0.122532
344	1.549698	0.12247
345	1.548928	0.122417
346	1.548124	0.122377
347	1.547287	0.122352
348	1.54642	0.122348
349	1.545523	0.122365
350	1.544599	0.122408
351	1.543649	0.122479
352	1.542676	0.12258
353	1.541683	0.122713
354	1.540672	0.122881
355	1.539646	0.123086
356	1.538607	0.123329
357	1.53756	0.123611
358	1.536506	0.123933
359	1.53545	0.124297
360	1.534393	0.124702
361	1.533341	0.125149
362	1.532296	0.125639
363	1.53126	0.12617
364	1.530238	0.126743
365	1.529233	0.127356
366	1.528248	0.128009
367	1.527285	0.1287
368	1.526348	0.129428
369	1.525439	0.130191
370	1.524562	0.130988
371	1.523718	0.131816
372	1.522911	0.132673
373	1.522141	0.133556
374	1.521412	0.134463
375	1.520726	0.135391
376	1.520083	0.136338
377	1.519485	0.137299
378	1.518934	0.138272
379	1.518429	0.139254
380	1.517973	0.140241
381	1.517566	0.141231
382	1.517207	0.142219
383	1.516897	0.143202
384	1.516636	0.144178
385	1.516423	0.145141
386	1.516257	0.146091
387	1.516138	0.147022
388	1.516065	0.147931
389	1.516036	0.148816
390	1.51605	0.149674
391	1.516104	0.150501
392	1.516198	0.151294
393	1.516329	0.152052
394	1.516495	0.15277
395	1.516694	0.153447
396	1.516922	0.154081
397	1.517178	0.154669
398	1.517458	0.155208
399	1.51776	0.155698
400	1.518081	0.156137
401	1.518417	0.156523
402	1.518765	0.156854
403	1.519123	0.15713
404	1.519487	0.15735
405	1.519853	0.157512
406	1.520218	0.157616
407	1.520579	0.157661
408	1.520932	0.157648
409	1.521274	0.157576
410	1.521602	0.157445
411	1.521912	0.157255
412	1.5222	0.157007
413	1.522464	0.156702
414	1.522699	0.156339
415	1.522903	0.155919
416	1.523072	0.155445
417	1.523203	0.154916
418	1.523293	0.154334
419	1.523339	0.1537
420	1.523337	0.153017
421	1.523284	0.152285
422	1.523178	0.151506
423	1.523015	0.150683
424	1.522794	0.149817
425	1.52251	0.148911
426	1.522161	0.147966
427	1.521745	0.146985
428	1.521259	0.145971
429	1.520701	0.144926
430	1.520068	0.143853
431	1.519358	0.142755
432	1.518569	0.141634
433	1.517698	0.140494
434	1.516744	0.139337
435	1.515705	0.138168
436	1.514579	0.136988
437	1.513364	0.135802
438	1.512058	0.134613
439	1.510661	0.133424
440	1.50917	0.132239
441	1.507585	0.131063
442	1.505904	0.129898
443	1.504126	0.128748
444	1.50225	0.127618
445	1.500276	0.126512
446	1.498203	0.125433
447	1.496031	0.124387
448	1.493758	0.123377
449	1.491385	0.122407
450	1.488913	0.121482
451	1.48634	0.120607
452	1.483668	0.119786
453	1.480896	0.119023
454	1.478026	0.118324
455	1.475059	0.117693
456	1.471995	0.117134
457	1.468835	0.116653
458	1.465582	0.116253
459	1.462237	0.115941
460	1.458801	0.11572
461	1.455278	0.115596
462	1.451669	0.115573
463	1.447976	0.115656
464	1.444204	0.115849
465	1.440354	0.116158
466	1.436431	0.116586
467	1.432438	0.117138
468	1.428378	0.117819
469	1.424256	0.118633
470	1.420076	0.119583
471	1.415844	0.120675
472	1.411563	0.121911
473	1.407238	0.123295
474	1.402876	0.124832
475	1.398482	0.126523
476	1.394061	0.128372
477	1.389621	0.130382
478	1.385166	0.132555
479	1.380704	0.134893
480	1.376241	0.137398
481	1.371784	0.140071
482	1.367341	0.142914
483	1.362918	0.145927
484	1.358522	0.149111
485	1.354161	0.152465
486	1.349842	0.155989
487	1.345572	0.159682
488	1.341359	0.163543
489	1.337211	0.167569
490	1.333134	0.171759
491	1.329136	0.176109
492	1.325223	0.180617
493	1.321402	0.185278
494	1.31768	0.190089
495	1.314063	0.195045
496	1.310557	0.200141
497	1.307168	0.205371
498	1.3039	0.210731
499	1.300758	0.216213
500	1.297746	0.221811
501	1.294868	0.22752
502	1.292128	0.233331
503	1.289528	0.239239
504	1.28707	0.245235
505	1.284755	0.251314
506	1.282584	0.257467
507	1.280557	0.263689
508	1.278674	0.269971
509	1.276935	0.276308
510	1.275337	0.282692
511	1.273879	0.289119
512	1.272557	0.295581
513	1.27137	0.302074
514	1.270313	0.308593
515	1.269382	0.315134
516	1.268574	0.321692
517	1.267883	0.328265
518	1.267306	0.334851
519	1.266837	0.341447
520	1.266472	0.348053
521	1.266205	0.354667
522	1.266033	0.361291
523	1.265949	0.367925
524	1.265951	0.374571
525	1.266034	0.381231
526	1.266194	0.387908
527	1.266428	0.394606
528	1.266733	0.40133
529	1.267109	0.408082
530	1.267553	0.41487
531	1.268064	0.421698
532	1.268644	0.428572
533	1.269293	0.435498
534	1.270014	0.442482
535	1.270809	0.44953
536	1.271681	0.456649
537	1.272637	0.463844
538	1.273682	0.471121
539	1.274823	0.478486
540	1.276066	0.485942
541	1.277422	0.493495
542	1.2789	0.501147
543	1.280509	0.508902
544	1.282261	0.51676
545	1.284167	0.524722
546	1.28624	0.532788
547	1.288491	0.540957
548	1.290935	0.549224
549	1.293584	0.557586
550	1.29645	0.566036
551	1.299547	0.574569
552	1.302887	0.583175
553	1.306483	0.591844
554	1.310346	0.600565
555	1.314487	0.609326
556	1.318916	0.618112
557	1.323643	0.62691
558	1.328674	0.635702
559	1.334016	0.644471
560	1.339676	0.653201
561	1.345656	0.661871
562	1.351959	0.670464
563	1.358585	0.678959
564	1.365535	0.687337
565	1.372805	0.695577
566	1.380392	0.703659
567	1.388289	0.711564
568	1.396489	0.719272
569	1.404983	0.726763
570	1.413761	0.73402
571	1.42281	0.741024
572	1.432117	0.747758
573	1.441667	0.754206
574	1.451443	0.760352
575	1.461428	0.766184
576	1.471604	0.771687
577	1.481949	0.776852
578	1.492444	0.781667
579	1.503067	0.786124
580	1.513794	0.790217
581	1.524603	0.793939
582	1.53547	0.797289
583	1.54637	0.800264
584	1.557277	0.802864
585	1.568168	0.805092
586	1.579017	0.806951
587	1.589798	0.808449
588	1.600486	0.809593
589	1.611056	0.810395
590	1.621485	0.810867
591	1.631747	0.811025
592	1.64182	0.810886
593	1.651684	0.810471
594	1.661316	0.809801
595	1.670699	0.808902
596	1.679815	0.807801
597	1.68865	0.806526
598	1.697192	0.80511
599	1.705432	0.803586
600	1.713362	0.801989
601	1.72098	0.800355
602	1.728287	0.798723
603	1.735289	0.797133
604	1.741993	0.795622
605	1.748415	0.794232
606	1.754572	0.793002
607	1.760489	0.79197
608	1.766193	0.791174
609	1.77172	0.790646
610	1.777107	0.790421
611	1.782398	0.790525
612	1.787643	0.790982
613	1.792893	0.791811
614	1.798204	0.793025
615	1.803636	0.794629
616	1.80925	0.796622
617	1.81511	0.798997
618	1.821278	0.801735
619	1.827817	0.804813
620	1.834789	0.808198
621	1.84225	0.811846
622	1.850254	0.81571
623	1.85885	0.819733
624	1.86808	0.823851
625	1.877977	0.827994
626	1.888568	0.832089
627	1.899871	0.836058
628	1.911894	0.839819
629	1.924636	0.843293
630	1.938085	0.846396
631	1.952221	0.849048
632	1.967015	0.851171
633	1.982428	0.852691
634	1.998415	0.853538
635	2.01492	0.853647
636	2.031883	0.852961
637	2.049239	0.851428
638	2.066917	0.849004
639	2.084842	0.845654
640	2.102936	0.841348
641	2.121121	0.836067
642	2.139316	0.829799
643	2.157439	0.822538
644	2.175413	0.81429
645	2.193158	0.805063
646	2.210599	0.794877
647	2.227661	0.783756
648	2.244275	0.771729
649	2.260374	0.758835
650	2.275897	0.745113
651	2.290785	0.730611
652	2.304987	0.715378
653	2.318456	0.699469
654	2.331148	0.682939
655	2.343028	0.66585
656	2.354064	0.64826
657	2.364232	0.630234
658	2.37351	0.611833
659	2.381884	0.593123
660	2.389345	0.574166
661	2.395889	0.555026
662	2.401516	0.535764
663	2.406231	0.516442
664	2.410046	0.497117
665	2.412973	0.477848
666	2.415032	0.458688
667	2.416244	0.43969
668	2.416634	0.420902
669	2.41623	0.402371
670	2.415063	0.38414
671	2.413168	0.366248
672	2.410578	0.348732
673	2.407331	0.331624
674	2.403465	0.314954
675	2.39902	0.298747
676	2.394036	0.283025
677	2.388553	0.267808
678	2.382613	0.253111
679	2.376255	0.238946
680	2.369521	0.225323
681	2.362449	0.212246
682	2.35508	0.199719
683	2.347449	0.187743
684	2.339596	0.176316
685	2.331553	0.165432
686	2.323356	0.155085
687	2.315037	0.145267
688	2.306626	0.135966
689	2.298152	0.127171
690	2.289642	0.118868
691	2.28112	0.111042
692	2.272611	0.103678
693	2.264135	0.096758
694	2.255712	0.090265
695	2.247359	0.084182
696	2.239092	0.078491
697	2.230925	0.073172
698	2.222871	0.068208
699	2.21494	0.063581
700	2.207141	0.059271
701	2.199482	0.055261
702	2.19197	0.051534
703	2.184609	0.048073
704	2.177403	0.04486
705	2.170356	0.041881
706	2.163469	0.039119
707	2.156743	0.03656
708	2.150178	0.034189
709	2.143774	0.031995
710	2.137529	0.029962
711	2.131442	0.028081
712	2.12551	0.026339
713	2.119732	0.024726
714	2.114103	0.023232
715	2.10862	0.021848
716	2.103281	0.020565
717	2.098081	0.019376
718	2.093017	0.018271
719	2.088085	0.017246
720	2.08328	0.016293
721	2.078599	0.015407
722	2.074038	0.014582
723	2.069593	0.013813
724	2.06526	0.013095
725	2.061035	0.012426
726	2.056915	0.0118
727	2.052896	0.011214
728	2.048973	0.010665
729	2.045145	0.01015
730	2.041407	0.009667
731	2.037756	0.009212
732	2.034189	0.008785
733	2.030703	0.008382
734	2.027296	0.008002
735	2.023964	0.007643
736	2.020705	0.007304
737	2.017515	0.006984
738	2.014394	0.00668
739	2.011338	0.006392
740	2.008346	0.006119
741	2.005415	0.00586
742	2.002543	0.005614
743	1.999728	0.00538
744	1.996968	0.005157
745	1.994262	0.004945
746	1.991608	0.004744
747	1.989003	0.004551
748	1.986448	0.004367
749	1.983939	0.004192
750	1.981477	0.004025
751	1.979059	0.003865
752	1.976683	0.003712
753	1.97435	0.003566
754	1.972057	0.003427
755	1.969804	0.003293
756	1.967589	0.003165
757	1.965411	0.003043
758	1.96327	0.002925
759	1.961164	0.002813
760	1.959092	0.002705
761	1.957054	0.002602
762	1.955048	0.002503
763	1.953075	0.002408
764	1.951132	0.002317
765	1.949219	0.00223
766	1.947336	0.002146
767	1.945481	0.002066
768	1.943654	0.001988
769	1.941855	0.001914
770	1.940083	0.001843
771	1.938336	0.001775
772	1.936615	0.001709
773	1.934918	0.001646
774	1.933246	0.001585
775	1.931598	0.001527
776	1.929973	0.00147
777	1.92837	0.001416
778	1.92679	0.001365
779	1.925231	0.001315
780	1.923694	0.001267
781	1.922177	0.001221
782	1.920681	0.001176
783	1.919204	0.001133
784	1.917747	0.001092
785	1.916309	0.001053
786	1.91489	0.001015
787	1.913489	0.000978
788	1.912106	0.000943
789	1.91074	0.000909
790	1.909392	0.000876
791	1.90806	0.000844
792	1.906745	0.000814
793	1.905446	0.000785
794	1.904163	0.000757
795	1.902896	0.00073
796	1.901644	0.000703
797	1.900407	0.000678
798	1.899185	0.000654
799	1.897977	0.000631
800	1.896783	0.000608
801	1.895603	0.000586
802	1.894437	0.000566
803	1.893284	0.000545
804	1.892144	0.000526
805	1.891018	0.000507
806	1.889904	0.000489
807	1.888802	0.000472
808	1.887713	0.000455
809	1.886635	0.000439
810	1.88557	0.000423
811	1.884516	0.000408
812	1.883474	0.000394
813	1.882443	0.00038
814	1.881422	0.000366
815	1.880413	0.000353
816	1.879415	0.000341
817	1.878427	0.000329
818	1.877449	0.000317
819	1.876481	0.000306
820	1.875524	0.000295
821	1.874576	0.000285
822	1.873638	0.000275
823	1.872709	0.000265
824	1.87179	0.000256
825	1.87088	0.000247
826	1.869979	0.000238
827	1.869087	0.000229
828	1.868204	0.000221
829	1.86733	0.000214
830	1.866464	0.000206
831	1.865606	0.000199
832	1.864757	0.000192
833	1.863916	0.000185
834	1.863083	0.000178
835	1.862258	0.000172
836	1.86144	0.000166
837	1.860631	0.00016
838	1.859829	0.000155
839	1.859034	0.000149
840	1.858247	0.000144
841	1.857466	0.000139
842	1.856694	0.000134
843	1.855928	0.000129
844	1.855169	0.000125
845	1.854417	0.00012
846	1.853671	0.000116
847	1.852932	0.000112
848	1.8522	0.000108
849	1.851475	0.000104
850	1.850755	0.000101
851	1.850042	0.000097
852	1.849335	0.000094
853	1.848635	0.00009
854	1.84794	0.000087
855	1.847251	0.000084
856	1.846568	0.000081
857	1.845891	0.000078
858	1.84522	0.000075
859	1.844555	0.000073
860	1.843894	0.00007
861	1.84324	0.000068
862	1.842591	0.000065
863	1.841947	0.000063
864	1.841309	0.000061
865	1.840675	0.000059
866	1.840047	0.000057
867	1.839424	0.000055
868	1.838806	0.000053
869	1.838193	0.000051
870	1.837585	0.000049
871	1.836982	0.000047
872	1.836384	0.000046
873	1.83579	0.000044
874	1.835201	0.000043
875	1.834616	0.000041
876	1.834036	0.00004
877	1.833461	0.000038
878	1.83289	0.000037
879	1.832324	0.000036
880	1.831762	0.000034
881	1.831204	0.000033
882	1.83065	0.000032
883	1.830101	0.000031
884	1.829555	0.00003
885	1.829014	0.000029
886	1.828477	0.000028
887	1.827944	0.000027
888	1.827415	0.000026
889	1.826889	0.000025
890	1.826368	0.000024
891	1.82585	0.000023
892	1.825336	0.000022
893	1.824826	0.000022
894	1.82432	0.000021
895	1.823817	0.00002
896	1.823318	0.00002
897	1.822823	0.000019
898	1.822331	0.000018
899	1.821842	0.000018
900	1.821357	0.000017
