# Supplementary material for: Anatomy of the energetic driving force for charge generation in organic solar cells
Source: Nat Commun. 2019 Jun 7;10:2520. doi: 10.1038/s41467-019-10434-3 (PMC6555791; doi:10.1038/s41467-019-10434-3)
Supplement: Supplementary file 4 — Source Data [file 41467_2019_10434_MOESM4_ESM.zip › OpticalSim/JAW_glass.nk]

300	1.55056	1.10E-05
301	1.550182	1.03E-05
302	1.549808	9.80E-06
303	1.549439	9.43E-06
304	1.549074	9.00E-06
305	1.548712	8.64E-06
306	1.548356	8.31E-06
307	1.548003	8.00E-06
308	1.547654	7.65E-06
309	1.547309	7.29E-06
310	1.546967	7.00E-06
311	1.54663	6.71E-06
312	1.546296	6.41E-06
313	1.545966	6.12E-06
314	1.54564	5.82E-06
315	1.545317	5.59E-06
316	1.544997	5.35E-06
317	1.544682	5.12E-06
318	1.544369	4.88E-06
319	1.54406	4.65E-06
320	1.543754	4.41E-06
321	1.543451	4.24E-06
322	1.543152	4.06E-06
323	1.542856	3.88E-06
324	1.542562	3.71E-06
325	1.542272	3.53E-06
326	1.541985	3.35E-06
327	1.541701	3.18E-06
328	1.54142	3.00E-06
329	1.541142	2.88E-06
330	1.540867	2.76E-06
331	1.540594	2.65E-06
332	1.540324	2.53E-06
333	1.540057	2.41E-06
334	1.539793	2.29E-06
335	1.539531	2.18E-06
336	1.539272	2.06E-06
337	1.539015	1.94E-06
338	1.538761	1.82E-06
339	1.53851	1.71E-06
340	1.538261	1.59E-06
341	1.538015	1.53E-06
342	1.537771	1.47E-06
343	1.537529	1.41E-06
344	1.53729	1.35E-06
345	1.537052	1.29E-06
346	1.536818	1.24E-06
347	1.536585	1.18E-06
348	1.536355	1.12E-06
349	1.536127	1.06E-06
350	1.535901	1.00E-06
351	1.535677	1.00E-06
352	1.535456	1.00E-06
353	1.535236	1.00E-06
354	1.535019	1.00E-06
355	1.534803	1.00E-06
356	1.53459	9.41E-07
357	1.534378	8.82E-07
358	1.534169	8.24E-07
359	1.533961	7.65E-07
360	1.533756	7.06E-07
361	1.533552	6.47E-07
362	1.53335	5.88E-07
363	1.53315	5.29E-07
364	1.532951	4.71E-07
365	1.532755	4.12E-07
366	1.53256	3.53E-07
367	1.532367	2.94E-07
368	1.532176	2.35E-07
369	1.531987	1.76E-07
370	1.531799	1.18E-07
371	1.531613	5.88E-08
372	1.531428	0.00E+00
373	1.531245	0.00E+00
374	1.531064	0.00E+00
375	1.530884	0.00E+00
376	1.530706	0.00E+00
377	1.530529	0.00E+00
378	1.530354	0.00E+00
379	1.530181	0.00E+00
380	1.530009	0.00E+00
381	1.529838	0.00E+00
382	1.529669	0.00E+00
383	1.529502	0.00E+00
384	1.529335	0.00E+00
385	1.52917	0.00E+00
386	1.529007	0.00E+00
387	1.528845	0.00E+00
388	1.528684	0.00E+00
389	1.528525	0.00E+00
390	1.528367	0.00E+00
391	1.52821	0.00E+00
392	1.528055	0.00E+00
393	1.527901	0.00E+00
394	1.527748	0.00E+00
395	1.527596	0.00E+00
396	1.527446	0.00E+00
397	1.527297	0.00E+00
398	1.527149	0.00E+00
399	1.527002	0.00E+00
400	1.526856	0.00E+00
401	1.526712	0.00E+00
402	1.526569	0.00E+00
403	1.526427	0.00E+00
404	1.526286	0.00E+00
405	1.526146	0.00E+00
406	1.526008	0.00E+00
407	1.52587	0.00E+00
408	1.525734	0.00E+00
409	1.525598	0.00E+00
410	1.525464	0.00E+00
411	1.525331	0.00E+00
412	1.525198	0.00E+00
413	1.525067	0.00E+00
414	1.524937	0.00E+00
415	1.524808	0.00E+00
416	1.52468	0.00E+00
417	1.524552	0.00E+00
418	1.524426	0.00E+00
419	1.524301	0.00E+00
420	1.524177	0.00E+00
421	1.524053	0.00E+00
422	1.523931	0.00E+00
423	1.52381	0.00E+00
424	1.523689	0.00E+00
425	1.52357	0.00E+00
426	1.523451	0.00E+00
427	1.523333	0.00E+00
428	1.523216	0.00E+00
429	1.5231	0.00E+00
430	1.522985	0.00E+00
431	1.52287	0.00E+00
432	1.522757	0.00E+00
433	1.522644	0.00E+00
434	1.522532	0.00E+00
435	1.522421	0.00E+00
436	1.522311	0.00E+00
437	1.522202	0.00E+00
438	1.522093	0.00E+00
439	1.521985	0.00E+00
440	1.521878	0.00E+00
441	1.521772	0.00E+00
442	1.521667	0.00E+00
443	1.521562	0.00E+00
444	1.521458	0.00E+00
445	1.521355	0.00E+00
446	1.521252	0.00E+00
447	1.521151	0.00E+00
448	1.52105	0.00E+00
449	1.520949	0.00E+00
450	1.52085	0.00E+00
451	1.520751	0.00E+00
452	1.520653	0.00E+00
453	1.520555	0.00E+00
454	1.520458	0.00E+00
455	1.520362	0.00E+00
456	1.520267	0.00E+00
457	1.520172	0.00E+00
458	1.520078	0.00E+00
459	1.519984	0.00E+00
460	1.519891	0.00E+00
461	1.519799	0.00E+00
462	1.519708	0.00E+00
463	1.519617	0.00E+00
464	1.519526	0.00E+00
465	1.519436	0.00E+00
466	1.519347	0.00E+00
467	1.519259	0.00E+00
468	1.519171	0.00E+00
469	1.519084	0.00E+00
470	1.518997	0.00E+00
471	1.518911	0.00E+00
472	1.518825	0.00E+00
473	1.51874	0.00E+00
474	1.518656	0.00E+00
475	1.518572	0.00E+00
476	1.518489	0.00E+00
477	1.518406	0.00E+00
478	1.518324	0.00E+00
479	1.518242	0.00E+00
480	1.518161	0.00E+00
481	1.51808	0.00E+00
482	1.518	0.00E+00
483	1.517921	0.00E+00
484	1.517842	0.00E+00
485	1.517763	0.00E+00
486	1.517685	0.00E+00
487	1.517608	0.00E+00
488	1.517531	0.00E+00
489	1.517454	0.00E+00
490	1.517378	0.00E+00
491	1.517303	0.00E+00
492	1.517228	0.00E+00
493	1.517153	0.00E+00
494	1.517079	0.00E+00
495	1.517006	0.00E+00
496	1.516932	0.00E+00
497	1.51686	0.00E+00
498	1.516788	0.00E+00
499	1.516716	0.00E+00
500	1.516644	0.00E+00
501	1.516574	0.00E+00
502	1.516503	0.00E+00
503	1.516433	0.00E+00
504	1.516364	0.00E+00
505	1.516295	0.00E+00
506	1.516226	0.00E+00
507	1.516158	0.00E+00
508	1.51609	0.00E+00
509	1.516023	0.00E+00
510	1.515956	0.00E+00
511	1.515889	0.00E+00
512	1.515823	0.00E+00
513	1.515757	0.00E+00
514	1.515692	0.00E+00
515	1.515627	0.00E+00
516	1.515562	0.00E+00
517	1.515498	0.00E+00
518	1.515434	0.00E+00
519	1.515371	0.00E+00
520	1.515308	0.00E+00
521	1.515245	0.00E+00
522	1.515183	0.00E+00
523	1.515121	0.00E+00
524	1.515059	0.00E+00
525	1.514998	0.00E+00
526	1.514937	0.00E+00
527	1.514877	0.00E+00
528	1.514817	0.00E+00
529	1.514757	0.00E+00
530	1.514698	0.00E+00
531	1.514639	0.00E+00
532	1.51458	0.00E+00
533	1.514522	0.00E+00
534	1.514464	0.00E+00
535	1.514406	0.00E+00
536	1.514349	0.00E+00
537	1.514292	0.00E+00
538	1.514235	0.00E+00
539	1.514179	0.00E+00
540	1.514123	0.00E+00
541	1.514067	0.00E+00
542	1.514012	0.00E+00
543	1.513957	0.00E+00
544	1.513902	0.00E+00
545	1.513848	0.00E+00
546	1.513794	0.00E+00
547	1.51374	0.00E+00
548	1.513687	0.00E+00
549	1.513633	0.00E+00
550	1.51358	0.00E+00
551	1.513528	0.00E+00
552	1.513476	0.00E+00
553	1.513424	0.00E+00
554	1.513372	0.00E+00
555	1.513321	0.00E+00
556	1.513269	0.00E+00
557	1.513219	0.00E+00
558	1.513168	0.00E+00
559	1.513118	0.00E+00
560	1.513068	0.00E+00
561	1.513018	0.00E+00
562	1.512969	0.00E+00
563	1.51292	0.00E+00
564	1.512871	0.00E+00
565	1.512822	0.00E+00
566	1.512774	0.00E+00
567	1.512726	0.00E+00
568	1.512678	0.00E+00
569	1.51263	0.00E+00
570	1.512583	0.00E+00
571	1.512536	0.00E+00
572	1.512489	0.00E+00
573	1.512443	0.00E+00
574	1.512396	0.00E+00
575	1.51235	0.00E+00
576	1.512305	0.00E+00
577	1.512259	0.00E+00
578	1.512214	0.00E+00
579	1.512169	0.00E+00
580	1.512124	0.00E+00
581	1.512079	0.00E+00
582	1.512035	0.00E+00
583	1.511991	0.00E+00
584	1.511947	0.00E+00
585	1.511904	0.00E+00
586	1.51186	0.00E+00
587	1.511817	0.00E+00
588	1.511774	0.00E+00
589	1.511731	0.00E+00
590	1.511689	0.00E+00
591	1.511647	0.00E+00
592	1.511605	0.00E+00
593	1.511563	0.00E+00
594	1.511521	0.00E+00
595	1.51148	0.00E+00
596	1.511439	0.00E+00
597	1.511398	0.00E+00
598	1.511357	0.00E+00
599	1.511317	0.00E+00
600	1.511276	0.00E+00
601	1.511236	0.00E+00
602	1.511196	0.00E+00
603	1.511156	0.00E+00
604	1.511117	0.00E+00
605	1.511078	0.00E+00
606	1.511039	0.00E+00
607	1.511	0.00E+00
608	1.510961	0.00E+00
609	1.510923	0.00E+00
610	1.510884	0.00E+00
611	1.510846	0.00E+00
612	1.510808	0.00E+00
613	1.51077	0.00E+00
614	1.510733	0.00E+00
615	1.510696	0.00E+00
616	1.510659	0.00E+00
617	1.510621	0.00E+00
618	1.510585	0.00E+00
619	1.510548	0.00E+00
620	1.510512	0.00E+00
621	1.510475	0.00E+00
622	1.510439	0.00E+00
623	1.510404	0.00E+00
624	1.510368	0.00E+00
625	1.510332	0.00E+00
626	1.510297	0.00E+00
627	1.510262	0.00E+00
628	1.510227	0.00E+00
629	1.510192	0.00E+00
630	1.510157	0.00E+00
631	1.510123	0.00E+00
632	1.510088	0.00E+00
633	1.510054	0.00E+00
634	1.51002	0.00E+00
635	1.509987	0.00E+00
636	1.509953	0.00E+00
637	1.509919	0.00E+00
638	1.509886	0.00E+00
639	1.509853	0.00E+00
640	1.50982	0.00E+00
641	1.509787	0.00E+00
642	1.509754	0.00E+00
643	1.509722	0.00E+00
644	1.509689	0.00E+00
645	1.509657	0.00E+00
646	1.509625	0.00E+00
647	1.509593	0.00E+00
648	1.509561	0.00E+00
649	1.50953	0.00E+00
650	1.509498	0.00E+00
651	1.509467	0.00E+00
652	1.509436	0.00E+00
653	1.509405	0.00E+00
654	1.509374	0.00E+00
655	1.509343	0.00E+00
656	1.509313	0.00E+00
657	1.509282	0.00E+00
658	1.509252	0.00E+00
659	1.509222	0.00E+00
660	1.509192	0.00E+00
661	1.509162	0.00E+00
662	1.509132	0.00E+00
663	1.509102	0.00E+00
664	1.509073	0.00E+00
665	1.509044	0.00E+00
666	1.509014	0.00E+00
667	1.508985	0.00E+00
668	1.508957	0.00E+00
669	1.508928	0.00E+00
670	1.508899	0.00E+00
671	1.508871	0.00E+00
672	1.508842	0.00E+00
673	1.508814	0.00E+00
674	1.508786	0.00E+00
675	1.508758	0.00E+00
676	1.50873	0.00E+00
677	1.508702	0.00E+00
678	1.508675	0.00E+00
679	1.508647	0.00E+00
680	1.50862	0.00E+00
681	1.508592	0.00E+00
682	1.508565	0.00E+00
683	1.508538	0.00E+00
684	1.508511	0.00E+00
685	1.508485	0.00E+00
686	1.508458	0.00E+00
687	1.508431	0.00E+00
688	1.508405	0.00E+00
689	1.508379	0.00E+00
690	1.508353	0.00E+00
691	1.508326	0.00E+00
692	1.508301	0.00E+00
693	1.508275	0.00E+00
694	1.508249	0.00E+00
695	1.508223	0.00E+00
696	1.508198	0.00E+00
697	1.508173	0.00E+00
698	1.508147	0.00E+00
699	1.508122	0.00E+00
700	1.508097	0.00E+00
701	1.508072	0.00E+00
702	1.508047	0.00E+00
703	1.508023	0.00E+00
704	1.507998	0.00E+00
705	1.507974	0.00E+00
706	1.507949	0.00E+00
707	1.507925	0.00E+00
708	1.507901	0.00E+00
709	1.507877	0.00E+00
710	1.507853	0.00E+00
711	1.507829	0.00E+00
712	1.507805	0.00E+00
713	1.507781	0.00E+00
714	1.507758	0.00E+00
715	1.507734	0.00E+00
716	1.507711	0.00E+00
717	1.507688	0.00E+00
718	1.507665	0.00E+00
719	1.507641	0.00E+00
720	1.507619	0.00E+00
721	1.507596	0.00E+00
722	1.507573	0.00E+00
723	1.50755	0.00E+00
724	1.507528	0.00E+00
725	1.507505	0.00E+00
726	1.507483	0.00E+00
727	1.50746	0.00E+00
728	1.507438	0.00E+00
729	1.507416	0.00E+00
730	1.507394	0.00E+00
731	1.507372	0.00E+00
732	1.50735	0.00E+00
733	1.507329	0.00E+00
734	1.507307	0.00E+00
735	1.507285	0.00E+00
736	1.507264	0.00E+00
737	1.507243	0.00E+00
738	1.507221	0.00E+00
739	1.5072	0.00E+00
740	1.507179	0.00E+00
741	1.507158	0.00E+00
742	1.507137	0.00E+00
743	1.507116	0.00E+00
744	1.507095	0.00E+00
745	1.507075	0.00E+00
746	1.507054	0.00E+00
747	1.507034	0.00E+00
748	1.507013	0.00E+00
749	1.506993	0.00E+00
750	1.506973	0.00E+00
751	1.506953	0.00E+00
752	1.506932	0.00E+00
753	1.506912	0.00E+00
754	1.506892	0.00E+00
755	1.506873	0.00E+00
756	1.506853	0.00E+00
757	1.506833	0.00E+00
758	1.506814	0.00E+00
759	1.506794	0.00E+00
760	1.506775	0.00E+00
761	1.506755	0.00E+00
762	1.506736	0.00E+00
763	1.506717	0.00E+00
764	1.506698	0.00E+00
765	1.506678	0.00E+00
766	1.506659	0.00E+00
767	1.506641	0.00E+00
768	1.506622	0.00E+00
769	1.506603	0.00E+00
770	1.506584	0.00E+00
771	1.506566	0.00E+00
772	1.506547	0.00E+00
773	1.506529	0.00E+00
774	1.50651	0.00E+00
775	1.506492	0.00E+00
776	1.506474	0.00E+00
777	1.506455	0.00E+00
778	1.506437	0.00E+00
779	1.506419	0.00E+00
780	1.506401	0.00E+00
781	1.506383	0.00E+00
782	1.506366	0.00E+00
783	1.506348	0.00E+00
784	1.50633	0.00E+00
785	1.506313	0.00E+00
786	1.506295	0.00E+00
787	1.506278	0.00E+00
788	1.50626	0.00E+00
789	1.506243	0.00E+00
790	1.506225	0.00E+00
791	1.506208	0.00E+00
792	1.506191	0.00E+00
793	1.506174	0.00E+00
794	1.506157	0.00E+00
795	1.50614	0.00E+00
796	1.506123	0.00E+00
797	1.506106	0.00E+00
798	1.50609	0.00E+00
799	1.506073	0.00E+00
800	1.506056	0.00E+00
801	1.50604	0.00E+00
802	1.506023	0.00E+00
803	1.506007	0.00E+00
804	1.505991	0.00E+00
805	1.505974	0.00E+00
806	1.505958	0.00E+00
807	1.505942	0.00E+00
808	1.505926	0.00E+00
809	1.50591	0.00E+00
810	1.505894	0.00E+00
811	1.505878	0.00E+00
812	1.505862	0.00E+00
813	1.505846	0.00E+00
814	1.50583	0.00E+00
815	1.505814	0.00E+00
816	1.505799	0.00E+00
817	1.505783	0.00E+00
818	1.505768	0.00E+00
819	1.505752	0.00E+00
820	1.505737	0.00E+00
821	1.505721	0.00E+00
822	1.505706	0.00E+00
823	1.505691	0.00E+00
824	1.505676	0.00E+00
825	1.505661	0.00E+00
826	1.505645	0.00E+00
827	1.50563	0.00E+00
828	1.505615	0.00E+00
829	1.505601	0.00E+00
830	1.505586	0.00E+00
831	1.505571	0.00E+00
832	1.505556	0.00E+00
833	1.505541	0.00E+00
834	1.505527	0.00E+00
835	1.505512	0.00E+00
836	1.505498	0.00E+00
837	1.505483	0.00E+00
838	1.505469	0.00E+00
839	1.505454	0.00E+00
840	1.50544	0.00E+00
841	1.505426	0.00E+00
842	1.505412	0.00E+00
843	1.505397	0.00E+00
844	1.505383	0.00E+00
845	1.505369	0.00E+00
846	1.505355	0.00E+00
847	1.505341	0.00E+00
848	1.505327	0.00E+00
849	1.505313	0.00E+00
850	1.5053	0.00E+00
851	1.505286	0.00E+00
852	1.505272	0.00E+00
853	1.505258	0.00E+00
854	1.505245	0.00E+00
855	1.505231	0.00E+00
856	1.505218	0.00E+00
857	1.505204	0.00E+00
858	1.505191	0.00E+00
859	1.505177	0.00E+00
860	1.505164	0.00E+00
861	1.505151	0.00E+00
862	1.505138	0.00E+00
863	1.505124	0.00E+00
864	1.505111	0.00E+00
865	1.505098	0.00E+00
866	1.505085	0.00E+00
867	1.505072	0.00E+00
868	1.505059	0.00E+00
869	1.505046	0.00E+00
870	1.505033	0.00E+00
871	1.505021	0.00E+00
872	1.505008	0.00E+00
873	1.504995	0.00E+00
874	1.504982	0.00E+00
875	1.50497	0.00E+00
876	1.504957	0.00E+00
877	1.504945	0.00E+00
878	1.504932	0.00E+00
879	1.50492	0.00E+00
880	1.504907	0.00E+00
881	1.504895	0.00E+00
882	1.504882	0.00E+00
883	1.50487	0.00E+00
884	1.504858	0.00E+00
885	1.504846	0.00E+00
886	1.504833	0.00E+00
887	1.504821	0.00E+00
888	1.504809	0.00E+00
889	1.504797	0.00E+00
890	1.504785	0.00E+00
891	1.504773	0.00E+00
892	1.504761	0.00E+00
893	1.504749	0.00E+00
894	1.504738	0.00E+00
895	1.504726	0.00E+00
896	1.504714	0.00E+00
897	1.504702	0.00E+00
898	1.504691	0.00E+00
899	1.504679	0.00E+00
900	1.504667	0.00E+00
