# Supplementary material for: Anatomy of the energetic driving force for charge generation in organic solar cells
Source: Nat Commun. 2019 Jun 7;10:2520. doi: 10.1038/s41467-019-10434-3 (PMC6555791; doi:10.1038/s41467-019-10434-3)
Supplement: Supplementary file 4 — Source Data [file 41467_2019_10434_MOESM4_ESM.zip › OpticalSim/JAW_ITO1-average.nk]

300	2.4103605	0.1032305
301	2.405226	0.099508
302	2.400144	0.0959375
303	2.395116	0.0925115
304	2.390143	0.0892255
305	2.385226	0.086072
306	2.3803665	0.0830455
307	2.3755635	0.0801415
308	2.3708185	0.077354
309	2.3661305	0.074678
310	2.361501	0.0721095
311	2.356929	0.069643
312	2.352415	0.067275
313	2.347958	0.0650015
314	2.343558	0.062818
315	2.3392155	0.0607215
316	2.3349285	0.058708
317	2.3306975	0.0567745
318	2.3265215	0.0549175
319	2.3224005	0.053134
320	2.3183335	0.0514215
321	2.3143205	0.0497765
322	2.31036	0.0481975
323	2.3064515	0.046681
324	2.3025955	0.045225
325	2.2987895	0.043827
326	2.2950335	0.0424855
327	2.291328	0.041197
328	2.287671	0.039961
329	2.284062	0.0387755
330	2.280501	0.0376375
331	2.2769865	0.036546
332	2.2735185	0.0355
333	2.2700955	0.0344965
334	2.266718	0.033535
335	2.2633845	0.0326135
336	2.260095	0.0317315
337	2.256849	0.030887
338	2.2536445	0.030078
339	2.2504825	0.029305
340	2.2473615	0.0285655
341	2.244282	0.0278585
342	2.2412425	0.0271835
343	2.2382425	0.0265395
344	2.2352825	0.025925
345	2.232361	0.025339
346	2.2294785	0.024781
347	2.226634	0.02425
348	2.2238275	0.023745
349	2.2210585	0.0232655
350	2.2183265	0.022811
351	2.215632	0.022379
352	2.2129745	0.021971
353	2.2103545	0.0215855
354	2.207771	0.021221
355	2.2052255	0.0208785
356	2.202719	0.0205555
357	2.2002525	0.020253
358	2.1978315	0.0199645
359	2.195452	0.0196825
360	2.193107	0.019406
361	2.1907955	0.0191345
362	2.188515	0.018869
363	2.1862645	0.0186085
364	2.1840415	0.0183535
365	2.181846	0.0181035
366	2.1796765	0.0178585
367	2.177532	0.017618
368	2.1754115	0.017383
369	2.1733145	0.0171525
370	2.17124	0.016927
371	2.169188	0.0167055
372	2.1671565	0.016489
373	2.1651465	0.0162765
374	2.163156	0.0160685
375	2.1611855	0.0158645
376	2.1592335	0.0156655
377	2.157301	0.0154695
378	2.155386	0.015278
379	2.1534885	0.015091
380	2.151608	0.0149065
381	2.149745	0.014727
382	2.147898	0.014551
383	2.1460675	0.014378
384	2.144252	0.014209
385	2.142452	0.0140435
386	2.140667	0.0138815
387	2.1388965	0.0137225
388	2.1371405	0.013567
389	2.135398	0.013415
390	2.13367	0.013266
391	2.1319545	0.01312
392	2.130253	0.0129775
393	2.128564	0.012837
394	2.126887	0.0127005
395	2.125223	0.012566
396	2.123571	0.0124355
397	2.1219305	0.0123065
398	2.1203015	0.0121815
399	2.1186845	0.012058
400	2.1170785	0.0119375
401	2.115483	0.01182
402	2.1138985	0.0117045
403	2.1123245	0.0115915
404	2.1107605	0.0114815
405	2.109207	0.0113735
406	2.107663	0.011268
407	2.106129	0.0111645
408	2.1046045	0.011064
409	2.1030895	0.010965
410	2.1015835	0.0108685
411	2.1000865	0.010774
412	2.0985985	0.010682
413	2.0971195	0.0105915
414	2.095648	0.010503
415	2.094186	0.010417
416	2.092732	0.010333
417	2.0912855	0.0102505
418	2.0898475	0.0101695
419	2.0884175	0.0100915
420	2.086995	0.0100145
421	2.08558	0.0099395
422	2.084172	0.0098665
423	2.0827715	0.0097945
424	2.0813785	0.009725
425	2.079992	0.009657
426	2.0786125	0.0095905
427	2.07724	0.0095255
428	2.075874	0.0094625
429	2.074515	0.0094005
430	2.073162	0.0093405
431	2.071815	0.0092815
432	2.070475	0.0092245
433	2.0691405	0.0091685
434	2.0678125	0.0091145
435	2.06649	0.009062
436	2.065173	0.00901
437	2.0638625	0.00896
438	2.062557	0.008911
439	2.061257	0.008864
440	2.059963	0.0088175
441	2.058674	0.0087725
442	2.0573905	0.008729
443	2.0561115	0.008687
444	2.0548375	0.0086455
445	2.053569	0.0086055
446	2.0523055	0.0085665
447	2.051046	0.0085295
448	2.049792	0.008493
449	2.0485425	0.0084575
450	2.0472975	0.008423
451	2.046057	0.00839
452	2.044821	0.008358
453	2.0435885	0.008327
454	2.0423615	0.0082965
455	2.041138	0.008268
456	2.039919	0.0082395
457	2.0387035	0.008213
458	2.0374925	0.008187
459	2.036285	0.0081615
460	2.0350815	0.008138
461	2.033882	0.0081145
462	2.032686	0.0080925
463	2.031494	0.0080705
464	2.030305	0.0080505
465	2.0291195	0.008031
466	2.027938	0.0080125
467	2.0267595	0.0079945
468	2.0255845	0.007978
469	2.024413	0.0079615
470	2.0232445	0.007946
471	2.022079	0.0079315
472	2.020917	0.007918
473	2.019758	0.007905
474	2.018602	0.007893
475	2.017449	0.007882
476	2.016298	0.007871
477	2.015151	0.007861
478	2.0140065	0.007852
479	2.0128645	0.0078435
480	2.0117255	0.007836
481	2.010589	0.007829
482	2.009455	0.007823
483	2.008324	0.0078175
484	2.007195	0.0078125
485	2.0060685	0.0078085
486	2.004945	0.007805
487	2.0038235	0.007802
488	2.002704	0.0078
489	2.0015875	0.007798
490	2.000473	0.0077975
491	1.99936	0.007797
492	1.9982505	0.0077975
493	1.997142	0.0077985
494	1.996036	0.0078
495	1.994932	0.007802
496	1.99383	0.007805
497	1.9927295	0.007808
498	1.9916315	0.007812
499	1.9905355	0.0078165
500	1.989441	0.007822
501	1.9883485	0.0078275
502	1.987258	0.0078335
503	1.9861685	0.0078405
504	1.9850815	0.0078475
505	1.9839955	0.007855
506	1.9829115	0.0078635
507	1.981829	0.0078725
508	1.980748	0.007882
509	1.9796685	0.0078915
510	1.978591	0.007902
511	1.9775145	0.0079125
512	1.9764395	0.007924
513	1.975366	0.0079365
514	1.9742935	0.0079485
515	1.973223	0.0079615
516	1.9721535	0.007975
517	1.971085	0.007989
518	1.970018	0.008003
519	1.9689525	0.008018
520	1.967888	0.008033
521	1.9668245	0.008049
522	1.965762	0.008065
523	1.9647005	0.0080815
524	1.9636405	0.0080985
525	1.962582	0.0081165
526	1.961524	0.008134
527	1.9604665	0.008153
528	1.9594105	0.0081715
529	1.9583555	0.008191
530	1.957301	0.0082105
531	1.956248	0.0082305
532	1.9551955	0.008251
533	1.954144	0.008272
534	1.953093	0.008293
535	1.952043	0.008315
536	1.950994	0.008337
537	1.949945	0.00836
538	1.9488975	0.008383
539	1.9478505	0.008406
540	1.946804	0.0084305
541	1.945758	0.0084545
542	1.944713	0.008479
543	1.943669	0.0085035
544	1.9426245	0.0085295
545	1.9415815	0.008555
546	1.9405385	0.008581
547	1.939496	0.0086075
548	1.938454	0.0086345
549	1.937413	0.0086615
550	1.936372	0.0086895
551	1.9353315	0.0087175
552	1.9342915	0.0087455
553	1.933252	0.0087745
554	1.9322125	0.0088035
555	1.9311735	0.008833
556	1.930135	0.008863
557	1.9290965	0.008893
558	1.928059	0.008924
559	1.9270205	0.0089545
560	1.925983	0.008986
561	1.924946	0.0090175
562	1.923909	0.0090495
563	1.9228725	0.009082
564	1.9218355	0.0091145
565	1.920799	0.0091475
566	1.919763	0.009181
567	1.9187265	0.0092145
568	1.9176905	0.0092485
569	1.9166545	0.009283
570	1.9156185	0.009318
571	1.9145825	0.009353
572	1.9135465	0.0093885
573	1.912511	0.009424
574	1.911475	0.00946
575	1.9104395	0.0094965
576	1.9094035	0.009533
577	1.9083675	0.00957
578	1.907332	0.0096075
579	1.906296	0.0096455
580	1.90526	0.0096835
581	1.904224	0.009722
582	1.903187	0.0097605
583	1.902151	0.0097995
584	1.9011145	0.009839
585	1.9000775	0.0098785
586	1.8990405	0.0099185
587	1.8980035	0.009959
588	1.8969665	0.009999
589	1.895929	0.0100405
590	1.894891	0.0100815
591	1.893853	0.010123
592	1.892815	0.010165
593	1.8917765	0.010207
594	1.8907375	0.01025
595	1.889698	0.0102925
596	1.888659	0.0103355
597	1.8876195	0.0103795
598	1.8865785	0.010423
599	1.885538	0.0104675
600	1.8844975	0.0105115
601	1.8834565	0.0105565
602	1.8824145	0.0106015
603	1.8813725	0.0106465
604	1.88033	0.0106925
605	1.879287	0.010738
606	1.8782435	0.0107845
607	1.8771995	0.010831
608	1.8761555	0.010878
609	1.8751105	0.010925
610	1.8740655	0.010973
611	1.8730195	0.0110205
612	1.871973	0.011069
613	1.870926	0.011117
614	1.869879	0.011166
615	1.868831	0.011215
616	1.8677825	0.011264
617	1.866733	0.011314
618	1.8656835	0.011364
619	1.864633	0.011414
620	1.863582	0.011465
621	1.86253	0.011516
622	1.861478	0.011567
623	1.860425	0.011618
624	1.859372	0.01167
625	1.8583175	0.011722
626	1.8572625	0.011775
627	1.8562075	0.0118275
628	1.8551505	0.0118805
629	1.854094	0.011934
630	1.853036	0.0119875
631	1.8519775	0.0120415
632	1.850918	0.0120955
633	1.8498585	0.01215
634	1.8487975	0.012205
635	1.847736	0.01226
636	1.8466735	0.0123155
637	1.8456105	0.0123715
638	1.844546	0.0124275
639	1.8434815	0.012484
640	1.842416	0.012541
641	1.8413495	0.0125975
642	1.840282	0.012655
643	1.839214	0.012713
644	1.8381455	0.0127705
645	1.837075	0.0128285
646	1.8360045	0.012887
647	1.834933	0.0129465
648	1.83386	0.0130055
649	1.832787	0.013065
650	1.831712	0.0131245
651	1.8306365	0.013185
652	1.8295605	0.0132455
653	1.828483	0.013306
654	1.827405	0.013367
655	1.826326	0.0134285
656	1.8252455	0.01349
657	1.824164	0.013552
658	1.823082	0.013614
659	1.821999	0.013677
660	1.8209145	0.0137395
661	1.8198295	0.013803
662	1.818743	0.0138665
663	1.817656	0.0139305
664	1.8165675	0.0139945
665	1.815478	0.014059
666	1.8143875	0.014124
667	1.813296	0.014189
668	1.812203	0.0142545
669	1.811109	0.01432
670	1.8100145	0.014386
671	1.8089185	0.0144525
672	1.807821	0.0145195
673	1.806723	0.0145865
674	1.8056235	0.0146535
675	1.8045225	0.0147215
676	1.803421	0.014789
677	1.802318	0.0148575
678	1.801214	0.0149265
679	1.8001085	0.014995
680	1.7990025	0.0150645
681	1.7978945	0.0151345
682	1.796786	0.015204
683	1.795676	0.0152745
684	1.7945645	0.015345
685	1.7934515	0.015416
686	1.792338	0.0154875
687	1.791223	0.015559
688	1.7901065	0.015631
689	1.788989	0.015703
690	1.78787	0.0157755
691	1.78675	0.0158485
692	1.785629	0.015922
693	1.7845055	0.015995
694	1.783382	0.016069
695	1.7822565	0.0161435
696	1.78113	0.016218
697	1.780002	0.016293
698	1.7788725	0.0163685
699	1.777742	0.0164435
700	1.77661	0.01652
701	1.7754765	0.016596
702	1.774342	0.0166725
703	1.7732055	0.0167495
704	1.772068	0.0168265
705	1.770929	0.0169045
706	1.769789	0.0169825
707	1.768647	0.0170605
708	1.767504	0.0171395
709	1.7663595	0.0172185
710	1.7652135	0.017298
711	1.764066	0.0173775
712	1.762917	0.0174575
713	1.761767	0.0175385
714	1.760615	0.017619
715	1.759462	0.0177005
716	1.7583075	0.0177815
717	1.7571515	0.0178635
718	1.7559935	0.017946
719	1.7548345	0.0180285
720	1.7536735	0.018111
721	1.7525115	0.0181945
722	1.751348	0.018278
723	1.7501825	0.018362
724	1.749016	0.0184465
725	1.7478475	0.0185315
726	1.746677	0.0186165
727	1.7455055	0.018702
728	1.744333	0.018788
729	1.7431585	0.018874
730	1.7419825	0.0189605
731	1.7408045	0.0190475
732	1.7396255	0.0191345
733	1.738444	0.0192225
734	1.737262	0.0193105
735	1.7360775	0.019399
736	1.734892	0.0194875
737	1.7337045	0.019577
738	1.7325155	0.0196665
739	1.731325	0.0197565
740	1.730132	0.019847
741	1.7289385	0.0199375
742	1.727743	0.0200285
743	1.7265455	0.0201205
744	1.7253465	0.0202125
745	1.724146	0.0203045
746	1.722943	0.020397
747	1.721739	0.02049
748	1.7205335	0.0205835
749	1.7193255	0.0206775
750	1.7181165	0.0207715
751	1.7169055	0.0208665
752	1.715693	0.0209615
753	1.7144785	0.021057
754	1.7132625	0.021153
755	1.712044	0.021249
756	1.7108245	0.0213455
757	1.709603	0.0214425
758	1.7083795	0.02154
759	1.707155	0.021638
760	1.7059275	0.0217365
761	1.704699	0.021835
762	1.7034685	0.021934
763	1.7022365	0.0220335
764	1.701002	0.0221335
765	1.699766	0.022234
766	1.6985285	0.022335
767	1.6972885	0.022436
768	1.696047	0.0225375
769	1.694804	0.022639
770	1.6935585	0.022742
771	1.692311	0.0228445
772	1.6910625	0.022948
773	1.689811	0.023052
774	1.6885585	0.023156
775	1.687304	0.0232605
776	1.686047	0.0233655
777	1.6847885	0.023471
778	1.683528	0.023577
779	1.6822655	0.023683
780	1.681001	0.02379
781	1.679735	0.0238975
782	1.678467	0.024005
783	1.6771965	0.0241135
784	1.675924	0.024222
785	1.67465	0.024331
786	1.6733735	0.0244405
787	1.6720955	0.02455
788	1.670816	0.024661
789	1.6695335	0.024772
790	1.668249	0.024883
791	1.666963	0.0249945
792	1.6656745	0.025107
793	1.6643845	0.0252195
794	1.663092	0.025333
795	1.6617975	0.0254465
796	1.660501	0.0255605
797	1.6592025	0.0256755
798	1.657902	0.0257905
799	1.656599	0.025906
800	1.6552945	0.026022
801	1.6539875	0.0261385
802	1.6526785	0.0262555
803	1.6513675	0.026373
804	1.650054	0.0264905
805	1.6487385	0.0266095
806	1.6474215	0.026728
807	1.6461015	0.0268475
808	1.64478	0.0269675
809	1.643456	0.0270875
810	1.6421295	0.027209
811	1.6408015	0.0273305
812	1.6394705	0.0274525
813	1.638138	0.0275745
814	1.636803	0.0276975
815	1.635466	0.027821
816	1.634127	0.027945
817	1.632785	0.0280695
818	1.6314415	0.0281945
819	1.6300955	0.02832
820	1.628747	0.028446
821	1.6273965	0.0285725
822	1.626044	0.0286995
823	1.6246885	0.028827
824	1.623331	0.0289555
825	1.621972	0.029084
826	1.62061	0.0292135
827	1.6192455	0.0293435
828	1.6178795	0.0294735
829	1.61651	0.0296045
830	1.615139	0.029736
831	1.6137655	0.0298675
832	1.6123895	0.03
833	1.611011	0.0301335
834	1.609631	0.0302665
835	1.6082475	0.0304005
836	1.606862	0.0305355
837	1.6054745	0.030671
838	1.6040845	0.0308065
839	1.602692	0.0309435
840	1.601297	0.03108
841	1.5998995	0.031218
842	1.5984995	0.031356
843	1.5970975	0.0314945
844	1.5956925	0.031634
845	1.5942855	0.031774
846	1.592876	0.0319145
847	1.591464	0.0320555
848	1.590049	0.0321975
849	1.588632	0.03234
850	1.5872125	0.0324825
851	1.5857905	0.032626
852	1.584366	0.03277
853	1.582939	0.032915
854	1.581509	0.03306
855	1.580077	0.033206
856	1.578642	0.0333525
857	1.577205	0.0335
858	1.575765	0.033647
859	1.574322	0.033796
860	1.5728775	0.033945
861	1.57143	0.034095
862	1.5699795	0.034245
863	1.5685265	0.034396
864	1.567071	0.0345475
865	1.5656125	0.0347
866	1.564152	0.0348525
867	1.5626885	0.0350065
868	1.5612225	0.0351605
869	1.5597535	0.0353155
870	1.558282	0.035471
871	1.556808	0.035627
872	1.555331	0.035784
873	1.5538515	0.035942
874	1.552369	0.0361
875	1.550884	0.036259
876	1.549396	0.0364185
877	1.547906	0.036579
878	1.5464125	0.03674
879	1.5449165	0.0369015
880	1.543418	0.0370635
881	1.541916	0.037227
882	1.5404115	0.037391
883	1.5389045	0.0375555
884	1.5373945	0.0377205
885	1.5358815	0.0378865
886	1.5343655	0.0380535
887	1.532847	0.0382205
888	1.5313255	0.038389
889	1.529801	0.0385575
890	1.528274	0.038727
891	1.5267435	0.0388975
892	1.5252105	0.0390685
893	1.5236745	0.0392405
894	1.522136	0.039413
895	1.520594	0.039587
896	1.5190495	0.0397605
897	1.517502	0.039936
898	1.515951	0.040111
899	1.5143975	0.040288
900	1.5128405	0.0404655
