# Supplementary material for: Anatomy of the energetic driving force for charge generation in organic solar cells
Source: Nat Commun. 2019 Jun 7;10:2520. doi: 10.1038/s41467-019-10434-3 (PMC6555791; doi:10.1038/s41467-019-10434-3)
Supplement: Supplementary file 4 — Source Data [file 41467_2019_10434_MOESM4_ESM.zip › OpticalSim/JAW_ITO1-bottom.nk]

300	2.267911	0.081447
301	2.26299	0.078012
302	2.258121	0.074729
303	2.253305	0.071589
304	2.248543	0.068588
305	2.243836	0.065717
306	2.239186	0.062972
307	2.234592	0.060348
308	2.230055	0.057838
309	2.225574	0.055438
310	2.221152	0.053143
311	2.216786	0.050948
312	2.212477	0.048849
313	2.208225	0.046843
314	2.204029	0.044924
315	2.19989	0.043089
316	2.195806	0.041335
317	2.191777	0.039659
318	2.187802	0.038056
319	2.183882	0.036524
320	2.180015	0.035061
321	2.176201	0.033662
322	2.172439	0.032326
323	2.168728	0.031051
324	2.165069	0.029833
325	2.161459	0.02867
326	2.157898	0.027561
327	2.154387	0.026502
328	2.150923	0.025493
329	2.147506	0.024532
330	2.144137	0.023615
331	2.140813	0.022742
332	2.137534	0.021912
333	2.1343	0.021122
334	2.13111	0.020371
335	2.127963	0.019657
336	2.124859	0.01898
337	2.121797	0.018338
338	2.118776	0.017729
339	2.115796	0.017153
340	2.112856	0.016608
341	2.109957	0.016093
342	2.107096	0.015608
343	2.104274	0.015151
344	2.101491	0.014721
345	2.098745	0.014317
346	2.096037	0.013939
347	2.093366	0.013585
348	2.090732	0.013255
349	2.088134	0.012948
350	2.085572	0.012664
351	2.083047	0.0124
352	2.080557	0.012158
353	2.078104	0.011936
354	2.075687	0.011733
355	2.073306	0.01155
356	2.070964	0.011384
357	2.068661	0.011237
358	2.066403	0.011101
359	2.064186	0.010969
360	2.062003	0.01084
361	2.059852	0.010713
362	2.057731	0.01059
363	2.055639	0.010469
364	2.053573	0.010351
365	2.051533	0.010235
366	2.049518	0.010122
367	2.047527	0.010011
368	2.045558	0.009904
369	2.043611	0.009798
370	2.041686	0.009695
371	2.039781	0.009594
372	2.037895	0.009496
373	2.03603	0.0094
374	2.034182	0.009306
375	2.032353	0.009214
376	2.030541	0.009125
377	2.028747	0.009037
378	2.026969	0.008952
379	2.025207	0.008869
380	2.02346	0.008787
381	2.021729	0.008708
382	2.020013	0.008631
383	2.018312	0.008555
384	2.016624	0.008481
385	2.014951	0.00841
386	2.01329	0.00834
387	2.011643	0.008271
388	2.010008	0.008205
389	2.008386	0.00814
390	2.006777	0.008077
391	2.005178	0.008016
392	2.003592	0.007956
393	2.002017	0.007897
394	2.000453	0.007841
395	1.9989	0.007785
396	1.997358	0.007732
397	1.995825	0.007679
398	1.994303	0.007629
399	1.992791	0.007579
400	1.991289	0.007531
401	1.989796	0.007485
402	1.988312	0.007439
403	1.986838	0.007395
404	1.985372	0.007353
405	1.983915	0.007311
406	1.982466	0.007271
407	1.981026	0.007232
408	1.979594	0.007195
409	1.97817	0.007158
410	1.976754	0.007123
411	1.975345	0.007089
412	1.973944	0.007056
413	1.972551	0.007024
414	1.971164	0.006993
415	1.969785	0.006963
416	1.968413	0.006935
417	1.967047	0.006907
418	1.965688	0.00688
419	1.964336	0.006855
420	1.96299	0.00683
421	1.96165	0.006807
422	1.960316	0.006784
423	1.958988	0.006762
424	1.957667	0.006742
425	1.956351	0.006722
426	1.95504	0.006703
427	1.953736	0.006685
428	1.952436	0.006668
429	1.951143	0.006651
430	1.949854	0.006636
431	1.94857	0.006621
432	1.947292	0.006607
433	1.946018	0.006594
434	1.94475	0.006582
435	1.943486	0.006571
436	1.942226	0.00656
437	1.940972	0.00655
438	1.939721	0.006541
439	1.938475	0.006533
440	1.937234	0.006525
441	1.935997	0.006518
442	1.934764	0.006512
443	1.933535	0.006507
444	1.932309	0.006502
445	1.931088	0.006498
446	1.929871	0.006494
447	1.928657	0.006492
448	1.927447	0.00649
449	1.926241	0.006488
450	1.925038	0.006487
451	1.923839	0.006487
452	1.922643	0.006488
453	1.92145	0.006489
454	1.920261	0.00649
455	1.919075	0.006493
456	1.917892	0.006495
457	1.916712	0.006499
458	1.915535	0.006503
459	1.914361	0.006507
460	1.91319	0.006513
461	1.912022	0.006518
462	1.910856	0.006525
463	1.909694	0.006531
464	1.908534	0.006539
465	1.907376	0.006547
466	1.906221	0.006555
467	1.905069	0.006564
468	1.903919	0.006574
469	1.902771	0.006584
470	1.901626	0.006594
471	1.900483	0.006605
472	1.899343	0.006616
473	1.898204	0.006628
474	1.897068	0.006641
475	1.895934	0.006654
476	1.894801	0.006667
477	1.893671	0.006681
478	1.892543	0.006695
479	1.891417	0.00671
480	1.890293	0.006725
481	1.88917	0.006741
482	1.888049	0.006757
483	1.88693	0.006774
484	1.885813	0.006791
485	1.884697	0.006808
486	1.883583	0.006826
487	1.882471	0.006844
488	1.88136	0.006863
489	1.880251	0.006882
490	1.879143	0.006902
491	1.878036	0.006922
492	1.876932	0.006942
493	1.875828	0.006963
494	1.874726	0.006984
495	1.873625	0.007006
496	1.872525	0.007028
497	1.871426	0.00705
498	1.870329	0.007073
499	1.869233	0.007096
500	1.868138	0.00712
501	1.867044	0.007144
502	1.865951	0.007168
503	1.864859	0.007193
504	1.863768	0.007218
505	1.862678	0.007243
506	1.861589	0.007269
507	1.860501	0.007295
508	1.859414	0.007322
509	1.858327	0.007348
510	1.857242	0.007376
511	1.856157	0.007403
512	1.855073	0.007431
513	1.85399	0.00746
514	1.852907	0.007488
515	1.851825	0.007517
516	1.850744	0.007547
517	1.849663	0.007577
518	1.848583	0.007607
519	1.847504	0.007637
520	1.846425	0.007668
521	1.845347	0.007699
522	1.844269	0.00773
523	1.843191	0.007762
524	1.842114	0.007794
525	1.841038	0.007827
526	1.839962	0.007859
527	1.838886	0.007893
528	1.83781	0.007926
529	1.836735	0.00796
530	1.83566	0.007994
531	1.834586	0.008028
532	1.833512	0.008063
533	1.832438	0.008098
534	1.831364	0.008133
535	1.83029	0.008169
536	1.829217	0.008205
537	1.828143	0.008242
538	1.82707	0.008278
539	1.825997	0.008315
540	1.824924	0.008353
541	1.823851	0.00839
542	1.822778	0.008428
543	1.821706	0.008466
544	1.820633	0.008505
545	1.81956	0.008544
546	1.818487	0.008583
547	1.817414	0.008622
548	1.816341	0.008662
549	1.815268	0.008702
550	1.814195	0.008743
551	1.813122	0.008783
552	1.812048	0.008824
553	1.810975	0.008866
554	1.809901	0.008907
555	1.808827	0.008949
556	1.807753	0.008992
557	1.806678	0.009034
558	1.805604	0.009077
559	1.804528	0.00912
560	1.803453	0.009164
561	1.802378	0.009207
562	1.801302	0.009251
563	1.800226	0.009296
564	1.799149	0.00934
565	1.798072	0.009385
566	1.796995	0.009431
567	1.795917	0.009476
568	1.794839	0.009522
569	1.793761	0.009568
570	1.792682	0.009615
571	1.791602	0.009662
572	1.790522	0.009709
573	1.789442	0.009756
574	1.788361	0.009804
575	1.78728	0.009852
576	1.786198	0.0099
577	1.785115	0.009948
578	1.784032	0.009997
579	1.782949	0.010047
580	1.781865	0.010096
581	1.78078	0.010146
582	1.779694	0.010196
583	1.778608	0.010246
584	1.777522	0.010297
585	1.776434	0.010348
586	1.775346	0.010399
587	1.774257	0.010451
588	1.773168	0.010502
589	1.772078	0.010555
590	1.770987	0.010607
591	1.769895	0.01066
592	1.768803	0.010713
593	1.76771	0.010766
594	1.766616	0.01082
595	1.765521	0.010874
596	1.764426	0.010928
597	1.76333	0.010983
598	1.762232	0.011038
599	1.761134	0.011093
600	1.760036	0.011148
601	1.758936	0.011204
602	1.757835	0.01126
603	1.756734	0.011316
604	1.755632	0.011373
605	1.754528	0.01143
606	1.753424	0.011487
607	1.752319	0.011545
608	1.751213	0.011603
609	1.750106	0.011661
610	1.748998	0.01172
611	1.747889	0.011778
612	1.746779	0.011838
613	1.745668	0.011897
614	1.744556	0.011957
615	1.743443	0.012017
616	1.742329	0.012077
617	1.741214	0.012138
618	1.740098	0.012199
619	1.73898	0.01226
620	1.737862	0.012322
621	1.736742	0.012384
622	1.735622	0.012446
623	1.7345	0.012508
624	1.733378	0.012571
625	1.732254	0.012634
626	1.731129	0.012698
627	1.730003	0.012762
628	1.728875	0.012826
629	1.727747	0.01289
630	1.726617	0.012955
631	1.725486	0.01302
632	1.724354	0.013085
633	1.723221	0.013151
634	1.722086	0.013217
635	1.72095	0.013283
636	1.719813	0.01335
637	1.718675	0.013417
638	1.717535	0.013484
639	1.716394	0.013552
640	1.715252	0.01362
641	1.714109	0.013688
642	1.712964	0.013757
643	1.711818	0.013826
644	1.710671	0.013895
645	1.709522	0.013964
646	1.708372	0.014034
647	1.707221	0.014105
648	1.706068	0.014175
649	1.704914	0.014246
650	1.703758	0.014317
651	1.702601	0.014389
652	1.701443	0.014461
653	1.700283	0.014533
654	1.699122	0.014606
655	1.69796	0.014679
656	1.696796	0.014752
657	1.69563	0.014825
658	1.694463	0.014899
659	1.693295	0.014974
660	1.692125	0.015048
661	1.690954	0.015123
662	1.689781	0.015198
663	1.688607	0.015274
664	1.687431	0.01535
665	1.686254	0.015426
666	1.685075	0.015503
667	1.683895	0.01558
668	1.682713	0.015658
669	1.681529	0.015735
670	1.680344	0.015813
671	1.679158	0.015892
672	1.677969	0.015971
673	1.67678	0.01605
674	1.675588	0.016129
675	1.674395	0.016209
676	1.673201	0.016289
677	1.672004	0.01637
678	1.670807	0.016451
679	1.669607	0.016532
680	1.668406	0.016614
681	1.667203	0.016696
682	1.665999	0.016778
683	1.664793	0.016861
684	1.663585	0.016944
685	1.662375	0.017028
686	1.661164	0.017112
687	1.659951	0.017196
688	1.658736	0.017281
689	1.65752	0.017366
690	1.656302	0.017451
691	1.655082	0.017537
692	1.653861	0.017623
693	1.652637	0.017709
694	1.651412	0.017796
695	1.650185	0.017884
696	1.648957	0.017971
697	1.647726	0.018059
698	1.646494	0.018148
699	1.64526	0.018236
700	1.644024	0.018326
701	1.642786	0.018415
702	1.641547	0.018505
703	1.640305	0.018596
704	1.639062	0.018686
705	1.637817	0.018778
706	1.63657	0.018869
707	1.635321	0.018961
708	1.63407	0.019054
709	1.632818	0.019146
710	1.631563	0.01924
711	1.630307	0.019333
712	1.629048	0.019427
713	1.627788	0.019522
714	1.626526	0.019616
715	1.625262	0.019712
716	1.623996	0.019807
717	1.622728	0.019903
718	1.621458	0.02
719	1.620186	0.020097
720	1.618912	0.020194
721	1.617636	0.020292
722	1.616358	0.02039
723	1.615078	0.020488
724	1.613796	0.020587
725	1.612512	0.020687
726	1.611225	0.020787
727	1.609937	0.020887
728	1.608647	0.020988
729	1.607355	0.021089
730	1.606061	0.021191
731	1.604764	0.021293
732	1.603466	0.021395
733	1.602165	0.021498
734	1.600863	0.021601
735	1.599558	0.021705
736	1.598251	0.021809
737	1.596942	0.021914
738	1.595631	0.022019
739	1.594318	0.022125
740	1.593002	0.022231
741	1.591685	0.022337
742	1.590365	0.022444
743	1.589043	0.022552
744	1.587719	0.02266
745	1.586393	0.022768
746	1.585064	0.022877
747	1.583733	0.022986
748	1.582401	0.023096
749	1.581065	0.023206
750	1.579728	0.023317
751	1.578388	0.023428
752	1.577047	0.02354
753	1.575702	0.023652
754	1.574356	0.023765
755	1.573007	0.023878
756	1.571656	0.023991
757	1.570303	0.024105
758	1.568947	0.02422
759	1.56759	0.024335
760	1.566229	0.024451
761	1.564867	0.024567
762	1.563502	0.024683
763	1.562135	0.0248
764	1.560765	0.024918
765	1.559393	0.025036
766	1.558019	0.025155
767	1.556642	0.025274
768	1.555263	0.025393
769	1.553882	0.025513
770	1.552498	0.025634
771	1.551111	0.025755
772	1.549723	0.025877
773	1.548331	0.025999
774	1.546938	0.026122
775	1.545542	0.026245
776	1.544143	0.026369
777	1.542742	0.026493
778	1.541339	0.026618
779	1.539933	0.026743
780	1.538524	0.026869
781	1.537113	0.026996
782	1.5357	0.027123
783	1.534284	0.027251
784	1.532865	0.027379
785	1.531444	0.027507
786	1.53002	0.027637
787	1.528594	0.027766
788	1.527166	0.027897
789	1.525734	0.028028
790	1.5243	0.028159
791	1.522864	0.028291
792	1.521424	0.028424
793	1.519983	0.028557
794	1.518538	0.028691
795	1.517091	0.028825
796	1.515641	0.02896
797	1.514189	0.029096
798	1.512734	0.029232
799	1.511276	0.029369
800	1.509816	0.029506
801	1.508353	0.029644
802	1.506887	0.029783
803	1.505419	0.029922
804	1.503947	0.030061
805	1.502473	0.030202
806	1.500997	0.030343
807	1.499517	0.030484
808	1.498035	0.030627
809	1.49655	0.030769
810	1.495062	0.030913
811	1.493572	0.031057
812	1.492078	0.031202
813	1.490582	0.031347
814	1.489083	0.031493
815	1.487581	0.03164
816	1.486077	0.031787
817	1.484569	0.031935
818	1.483059	0.032083
819	1.481545	0.032233
820	1.480029	0.032383
821	1.47851	0.032533
822	1.476988	0.032684
823	1.475463	0.032836
824	1.473935	0.032989
825	1.472405	0.033142
826	1.470871	0.033296
827	1.469334	0.033451
828	1.467795	0.033606
829	1.466252	0.033762
830	1.464706	0.033919
831	1.463158	0.034076
832	1.461606	0.034234
833	1.460051	0.034393
834	1.458494	0.034552
835	1.456933	0.034712
836	1.455369	0.034873
837	1.453802	0.035035
838	1.452232	0.035197
839	1.450659	0.035361
840	1.449083	0.035524
841	1.447504	0.035689
842	1.445921	0.035854
843	1.444336	0.03602
844	1.442747	0.036187
845	1.441155	0.036355
846	1.43956	0.036523
847	1.437962	0.036692
848	1.43636	0.036862
849	1.434756	0.037033
850	1.433148	0.037204
851	1.431537	0.037376
852	1.429923	0.037549
853	1.428305	0.037723
854	1.426684	0.037897
855	1.42506	0.038073
856	1.423432	0.038249
857	1.421802	0.038426
858	1.420168	0.038603
859	1.41853	0.038782
860	1.41689	0.038961
861	1.415246	0.039142
862	1.413598	0.039323
863	1.411947	0.039505
864	1.410293	0.039687
865	1.408635	0.039871
866	1.406974	0.040055
867	1.40531	0.040241
868	1.403642	0.040427
869	1.40197	0.040614
870	1.400295	0.040802
871	1.398617	0.04099
872	1.396935	0.04118
873	1.39525	0.041371
874	1.393561	0.041562
875	1.391868	0.041754
876	1.390172	0.041947
877	1.388473	0.042142
878	1.38677	0.042337
879	1.385063	0.042533
880	1.383353	0.042729
881	1.381639	0.042927
882	1.379921	0.043126
883	1.3782	0.043326
884	1.376475	0.043526
885	1.374746	0.043728
886	1.373014	0.043931
887	1.371278	0.044134
888	1.369538	0.044339
889	1.367794	0.044544
890	1.366047	0.04475
891	1.364296	0.044958
892	1.362541	0.045166
893	1.360782	0.045376
894	1.35902	0.045586
895	1.357254	0.045798
896	1.355484	0.04601
897	1.35371	0.046224
898	1.351932	0.046438
899	1.35015	0.046654
900	1.348364	0.046871
