# Supplementary material for: Anatomy of the energetic driving force for charge generation in organic solar cells
Source: Nat Commun. 2019 Jun 7;10:2520. doi: 10.1038/s41467-019-10434-3 (PMC6555791; doi:10.1038/s41467-019-10434-3)
Supplement: Supplementary file 4 — Source Data [file 41467_2019_10434_MOESM4_ESM.zip › OpticalSim/JAW_ITO1-top.nk]

300	2.55281	0.125014
301	2.547462	0.121004
302	2.542167	0.117146
303	2.536927	0.113434
304	2.531743	0.109863
305	2.526616	0.106427
306	2.521547	0.103119
307	2.516535	0.099935
308	2.511582	0.09687
309	2.506687	0.093918
310	2.50185	0.091076
311	2.497072	0.088338
312	2.492353	0.085701
313	2.487691	0.08316
314	2.483087	0.080712
315	2.478541	0.078354
316	2.474051	0.076081
317	2.469618	0.07389
318	2.465241	0.071779
319	2.460919	0.069744
320	2.456652	0.067782
321	2.45244	0.065891
322	2.448281	0.064069
323	2.444175	0.062311
324	2.440122	0.060617
325	2.43612	0.058984
326	2.432169	0.05741
327	2.428269	0.055892
328	2.424419	0.054429
329	2.420618	0.053019
330	2.416865	0.05166
331	2.41316	0.05035
332	2.409503	0.049088
333	2.405891	0.047871
334	2.402326	0.046699
335	2.398806	0.04557
336	2.395331	0.044483
337	2.391901	0.043436
338	2.388513	0.042427
339	2.385169	0.041457
340	2.381867	0.040523
341	2.378607	0.039624
342	2.375389	0.038759
343	2.372211	0.037928
344	2.369074	0.037129
345	2.365977	0.036361
346	2.36292	0.035623
347	2.359902	0.034915
348	2.356923	0.034235
349	2.353983	0.033583
350	2.351081	0.032958
351	2.348217	0.032358
352	2.345392	0.031784
353	2.342605	0.031235
354	2.339855	0.030709
355	2.337145	0.030207
356	2.334474	0.029727
357	2.331844	0.029269
358	2.32926	0.028828
359	2.326718	0.028396
360	2.324211	0.027972
361	2.321739	0.027556
362	2.319299	0.027148
363	2.31689	0.026748
364	2.31451	0.026356
365	2.312159	0.025972
366	2.309835	0.025595
367	2.307537	0.025225
368	2.305265	0.024862
369	2.303018	0.024507
370	2.300794	0.024159
371	2.298595	0.023817
372	2.296418	0.023482
373	2.294263	0.023153
374	2.29213	0.022831
375	2.290018	0.022515
376	2.287926	0.022206
377	2.285855	0.021902
378	2.283803	0.021604
379	2.28177	0.021313
380	2.279756	0.021026
381	2.277761	0.020746
382	2.275783	0.020471
383	2.273823	0.020201
384	2.27188	0.019937
385	2.269953	0.019677
386	2.268044	0.019423
387	2.26615	0.019174
388	2.264273	0.018929
389	2.26241	0.01869
390	2.260563	0.018455
391	2.258731	0.018224
392	2.256914	0.017999
393	2.255111	0.017777
394	2.253321	0.01756
395	2.251546	0.017347
396	2.249784	0.017139
397	2.248036	0.016934
398	2.2463	0.016734
399	2.244578	0.016537
400	2.242868	0.016344
401	2.24117	0.016155
402	2.239485	0.01597
403	2.237811	0.015788
404	2.236149	0.01561
405	2.234499	0.015436
406	2.23286	0.015265
407	2.231232	0.015097
408	2.229615	0.014933
409	2.228009	0.014772
410	2.226413	0.014614
411	2.224828	0.014459
412	2.223253	0.014308
413	2.221688	0.014159
414	2.220132	0.014013
415	2.218587	0.013871
416	2.217051	0.013731
417	2.215524	0.013594
418	2.214007	0.013459
419	2.212499	0.013328
420	2.211	0.013199
421	2.20951	0.013072
422	2.208028	0.012949
423	2.206555	0.012827
424	2.20509	0.012708
425	2.203633	0.012592
426	2.202185	0.012478
427	2.200744	0.012366
428	2.199312	0.012257
429	2.197887	0.01215
430	2.19647	0.012045
431	2.19506	0.011942
432	2.193658	0.011842
433	2.192263	0.011743
434	2.190875	0.011647
435	2.189494	0.011553
436	2.18812	0.01146
437	2.186753	0.01137
438	2.185393	0.011281
439	2.184039	0.011195
440	2.182692	0.01111
441	2.181351	0.011027
442	2.180017	0.010946
443	2.178688	0.010867
444	2.177366	0.010789
445	2.17605	0.010713
446	2.17474	0.010639
447	2.173435	0.010567
448	2.172137	0.010496
449	2.170844	0.010427
450	2.169557	0.010359
451	2.168275	0.010293
452	2.166999	0.010228
453	2.165727	0.010165
454	2.164462	0.010103
455	2.163201	0.010043
456	2.161946	0.009984
457	2.160695	0.009927
458	2.15945	0.009871
459	2.158209	0.009816
460	2.156973	0.009763
461	2.155742	0.009711
462	2.154516	0.00966
463	2.153294	0.00961
464	2.152076	0.009562
465	2.150863	0.009515
466	2.149655	0.00947
467	2.14845	0.009425
468	2.14725	0.009382
469	2.146055	0.009339
470	2.144863	0.009298
471	2.143675	0.009258
472	2.142491	0.00922
473	2.141312	0.009182
474	2.140136	0.009145
475	2.138964	0.00911
476	2.137795	0.009075
477	2.136631	0.009041
478	2.13547	0.009009
479	2.134312	0.008977
480	2.133158	0.008947
481	2.132008	0.008917
482	2.130861	0.008889
483	2.129718	0.008861
484	2.128577	0.008834
485	2.12744	0.008809
486	2.126307	0.008784
487	2.125176	0.00876
488	2.124048	0.008737
489	2.122924	0.008714
490	2.121803	0.008693
491	2.120684	0.008672
492	2.119569	0.008653
493	2.118456	0.008634
494	2.117346	0.008616
495	2.116239	0.008598
496	2.115135	0.008582
497	2.114033	0.008566
498	2.112934	0.008551
499	2.111838	0.008537
500	2.110744	0.008524
501	2.109653	0.008511
502	2.108565	0.008499
503	2.107478	0.008488
504	2.106395	0.008477
505	2.105313	0.008467
506	2.104234	0.008458
507	2.103157	0.00845
508	2.102082	0.008442
509	2.10101	0.008435
510	2.09994	0.008428
511	2.098872	0.008422
512	2.097806	0.008417
513	2.096742	0.008413
514	2.09568	0.008409
515	2.094621	0.008406
516	2.093563	0.008403
517	2.092507	0.008401
518	2.091453	0.008399
519	2.090401	0.008399
520	2.089351	0.008398
521	2.088302	0.008399
522	2.087255	0.0084
523	2.08621	0.008401
524	2.085167	0.008403
525	2.084126	0.008406
526	2.083086	0.008409
527	2.082047	0.008413
528	2.081011	0.008417
529	2.079976	0.008422
530	2.078942	0.008427
531	2.07791	0.008433
532	2.076879	0.008439
533	2.07585	0.008446
534	2.074822	0.008453
535	2.073796	0.008461
536	2.072771	0.008469
537	2.071747	0.008478
538	2.070725	0.008488
539	2.069704	0.008497
540	2.068684	0.008508
541	2.067665	0.008519
542	2.066648	0.00853
543	2.065632	0.008541
544	2.064616	0.008554
545	2.063603	0.008566
546	2.06259	0.008579
547	2.061578	0.008593
548	2.060567	0.008607
549	2.059558	0.008621
550	2.058549	0.008636
551	2.057541	0.008652
552	2.056535	0.008667
553	2.055529	0.008683
554	2.054524	0.0087
555	2.05352	0.008717
556	2.052517	0.008734
557	2.051515	0.008752
558	2.050514	0.008771
559	2.049513	0.008789
560	2.048513	0.008808
561	2.047514	0.008828
562	2.046516	0.008848
563	2.045519	0.008868
564	2.044522	0.008889
565	2.043526	0.00891
566	2.042531	0.008931
567	2.041536	0.008953
568	2.040542	0.008975
569	2.039548	0.008998
570	2.038555	0.009021
571	2.037563	0.009044
572	2.036571	0.009068
573	2.03558	0.009092
574	2.034589	0.009116
575	2.033599	0.009141
576	2.032609	0.009166
577	2.03162	0.009192
578	2.030632	0.009218
579	2.029643	0.009244
580	2.028655	0.009271
581	2.027668	0.009298
582	2.02668	0.009325
583	2.025694	0.009353
584	2.024707	0.009381
585	2.023721	0.009409
586	2.022735	0.009438
587	2.02175	0.009467
588	2.020765	0.009496
589	2.01978	0.009526
590	2.018795	0.009556
591	2.017811	0.009586
592	2.016827	0.009617
593	2.015843	0.009648
594	2.014859	0.00968
595	2.013875	0.009711
596	2.012892	0.009743
597	2.011909	0.009776
598	2.010925	0.009808
599	2.009942	0.009842
600	2.008959	0.009875
601	2.007977	0.009909
602	2.006994	0.009943
603	2.006011	0.009977
604	2.005028	0.010012
605	2.004046	0.010046
606	2.003063	0.010082
607	2.00208	0.010117
608	2.001098	0.010153
609	2.000115	0.010189
610	1.999133	0.010226
611	1.99815	0.010263
612	1.997167	0.0103
613	1.996184	0.010337
614	1.995202	0.010375
615	1.994219	0.010413
616	1.993236	0.010451
617	1.992252	0.01049
618	1.991269	0.010529
619	1.990286	0.010568
620	1.989302	0.010608
621	1.988318	0.010648
622	1.987334	0.010688
623	1.98635	0.010728
624	1.985366	0.010769
625	1.984381	0.01081
626	1.983396	0.010852
627	1.982412	0.010893
628	1.981426	0.010935
629	1.980441	0.010978
630	1.979455	0.01102
631	1.978469	0.011063
632	1.977482	0.011106
633	1.976496	0.011149
634	1.975509	0.011193
635	1.974522	0.011237
636	1.973534	0.011281
637	1.972546	0.011326
638	1.971557	0.011371
639	1.970569	0.011416
640	1.96958	0.011462
641	1.96859	0.011507
642	1.9676	0.011553
643	1.96661	0.0116
644	1.96562	0.011646
645	1.964628	0.011693
646	1.963637	0.01174
647	1.962645	0.011788
648	1.961652	0.011836
649	1.96066	0.011884
650	1.959666	0.011932
651	1.958672	0.011981
652	1.957678	0.01203
653	1.956683	0.012079
654	1.955688	0.012128
655	1.954692	0.012178
656	1.953695	0.012228
657	1.952698	0.012279
658	1.951701	0.012329
659	1.950703	0.01238
660	1.949704	0.012431
661	1.948705	0.012483
662	1.947705	0.012535
663	1.946705	0.012587
664	1.945704	0.012639
665	1.944702	0.012692
666	1.9437	0.012745
667	1.942697	0.012798
668	1.941693	0.012851
669	1.940689	0.012905
670	1.939685	0.012959
671	1.938679	0.013013
672	1.937673	0.013068
673	1.936666	0.013123
674	1.935659	0.013178
675	1.93465	0.013234
676	1.933641	0.013289
677	1.932632	0.013345
678	1.931621	0.013402
679	1.93061	0.013458
680	1.929599	0.013515
681	1.928586	0.013573
682	1.927573	0.01363
683	1.926559	0.013688
684	1.925544	0.013746
685	1.924528	0.013804
686	1.923512	0.013863
687	1.922495	0.013922
688	1.921477	0.013981
689	1.920458	0.01404
690	1.919438	0.0141
691	1.918418	0.01416
692	1.917397	0.014221
693	1.916374	0.014281
694	1.915352	0.014342
695	1.914328	0.014403
696	1.913303	0.014465
697	1.912278	0.014527
698	1.911251	0.014589
699	1.910224	0.014651
700	1.909196	0.014714
701	1.908167	0.014777
702	1.907137	0.01484
703	1.906106	0.014903
704	1.905074	0.014967
705	1.904041	0.015031
706	1.903008	0.015096
707	1.901973	0.01516
708	1.900938	0.015225
709	1.899901	0.015291
710	1.898864	0.015356
711	1.897825	0.015422
712	1.896786	0.015488
713	1.895746	0.015555
714	1.894704	0.015622
715	1.893662	0.015689
716	1.892619	0.015756
717	1.891575	0.015824
718	1.890529	0.015892
719	1.889483	0.01596
720	1.888435	0.016028
721	1.887387	0.016097
722	1.886338	0.016166
723	1.885287	0.016236
724	1.884236	0.016306
725	1.883183	0.016376
726	1.882129	0.016446
727	1.881074	0.016517
728	1.880019	0.016588
729	1.878962	0.016659
730	1.877904	0.01673
731	1.876845	0.016802
732	1.875785	0.016874
733	1.874723	0.016947
734	1.873661	0.01702
735	1.872597	0.017093
736	1.871533	0.017166
737	1.870467	0.01724
738	1.8694	0.017314
739	1.868332	0.017388
740	1.867262	0.017463
741	1.866192	0.017538
742	1.865121	0.017613
743	1.864048	0.017689
744	1.862974	0.017765
745	1.861899	0.017841
746	1.860822	0.017917
747	1.859745	0.017994
748	1.858666	0.018071
749	1.857586	0.018149
750	1.856505	0.018226
751	1.855423	0.018305
752	1.854339	0.018383
753	1.853255	0.018462
754	1.852169	0.018541
755	1.851081	0.01862
756	1.849993	0.0187
757	1.848903	0.01878
758	1.847812	0.01886
759	1.84672	0.018941
760	1.845626	0.019022
761	1.844531	0.019103
762	1.843435	0.019185
763	1.842338	0.019267
764	1.841239	0.019349
765	1.840139	0.019432
766	1.839038	0.019515
767	1.837935	0.019598
768	1.836831	0.019682
769	1.835726	0.019765
770	1.834619	0.01985
771	1.833511	0.019934
772	1.832402	0.020019
773	1.831291	0.020105
774	1.830179	0.02019
775	1.829066	0.020276
776	1.827951	0.020362
777	1.826835	0.020449
778	1.825717	0.020536
779	1.824598	0.020623
780	1.823478	0.020711
781	1.822357	0.020799
782	1.821234	0.020887
783	1.820109	0.020976
784	1.818983	0.021065
785	1.817856	0.021155
786	1.816727	0.021244
787	1.815597	0.021334
788	1.814466	0.021425
789	1.813333	0.021516
790	1.812198	0.021607
791	1.811062	0.021698
792	1.809925	0.02179
793	1.808786	0.021882
794	1.807646	0.021975
795	1.806504	0.022068
796	1.805361	0.022161
797	1.804216	0.022255
798	1.80307	0.022349
799	1.801922	0.022443
800	1.800773	0.022538
801	1.799622	0.022633
802	1.79847	0.022728
803	1.797316	0.022824
804	1.796161	0.02292
805	1.795004	0.023017
806	1.793846	0.023113
807	1.792686	0.023211
808	1.791525	0.023308
809	1.790362	0.023406
810	1.789197	0.023505
811	1.788031	0.023604
812	1.786863	0.023703
813	1.785694	0.023802
814	1.784523	0.023902
815	1.783351	0.024002
816	1.782177	0.024103
817	1.781001	0.024204
818	1.779824	0.024306
819	1.778646	0.024407
820	1.777465	0.024509
821	1.776283	0.024612
822	1.7751	0.024715
823	1.773914	0.024818
824	1.772727	0.024922
825	1.771539	0.025026
826	1.770349	0.025131
827	1.769157	0.025236
828	1.767964	0.025341
829	1.766768	0.025447
830	1.765572	0.025553
831	1.764373	0.025659
832	1.763173	0.025766
833	1.761971	0.025874
834	1.760768	0.025981
835	1.759562	0.026089
836	1.758355	0.026198
837	1.757147	0.026307
838	1.755937	0.026416
839	1.754725	0.026526
840	1.753511	0.026636
841	1.752295	0.026747
842	1.751078	0.026858
843	1.749859	0.026969
844	1.748638	0.027081
845	1.747416	0.027193
846	1.746192	0.027306
847	1.744966	0.027419
848	1.743738	0.027533
849	1.742508	0.027647
850	1.741277	0.027761
851	1.740044	0.027876
852	1.738809	0.027991
853	1.737573	0.028107
854	1.736334	0.028223
855	1.735094	0.028339
856	1.733852	0.028456
857	1.732608	0.028574
858	1.731362	0.028691
859	1.730114	0.02881
860	1.728865	0.028929
861	1.727614	0.029048
862	1.726361	0.029167
863	1.725106	0.029287
864	1.723849	0.029408
865	1.72259	0.029529
866	1.72133	0.02965
867	1.720067	0.029772
868	1.718803	0.029894
869	1.717537	0.030017
870	1.716269	0.03014
871	1.714999	0.030264
872	1.713727	0.030388
873	1.712453	0.030513
874	1.711177	0.030638
875	1.7099	0.030764
876	1.70862	0.03089
877	1.707339	0.031016
878	1.706055	0.031143
879	1.70477	0.03127
880	1.703483	0.031398
881	1.702193	0.031527
882	1.700902	0.031656
883	1.699609	0.031785
884	1.698314	0.031915
885	1.697017	0.032045
886	1.695717	0.032176
887	1.694416	0.032307
888	1.693113	0.032439
889	1.691808	0.032571
890	1.690501	0.032704
891	1.689191	0.032837
892	1.68788	0.032971
893	1.686567	0.033105
894	1.685252	0.03324
895	1.683934	0.033376
896	1.682615	0.033511
897	1.681294	0.033648
898	1.67997	0.033784
899	1.678645	0.033922
900	1.677317	0.03406
