# Supplementary material for: Anatomy of the energetic driving force for charge generation in organic solar cells
Source: Nat Commun. 2019 Jun 7;10:2520. doi: 10.1038/s41467-019-10434-3 (PMC6555791; doi:10.1038/s41467-019-10434-3)
Supplement: Supplementary file 4 — Source Data [file 41467_2019_10434_MOESM4_ESM.zip › OpticalSim/JAW_ITO2-bottom.nk]

300	2.466781	0.299559
301	2.467462	0.285866
302	2.467319	0.272234
303	2.466377	0.258743
304	2.464674	0.245469
305	2.462254	0.232481
306	2.459166	0.219835
307	2.455464	0.207581
308	2.451208	0.195758
309	2.446454	0.184397
310	2.441261	0.173521
311	2.435686	0.163143
312	2.429785	0.153272
313	2.423609	0.14391
314	2.417206	0.135053
315	2.410623	0.126693
316	2.4039	0.118819
317	2.397074	0.111418
318	2.390181	0.104473
319	2.383248	0.097966
320	2.376304	0.09188
321	2.369372	0.086193
322	2.362472	0.080888
323	2.355621	0.075945
324	2.348835	0.071343
325	2.342127	0.067064
326	2.335508	0.06309
327	2.328987	0.059403
328	2.322571	0.055986
329	2.316267	0.052823
330	2.31008	0.049898
331	2.304014	0.047196
332	2.298072	0.044705
333	2.292256	0.042409
334	2.286569	0.040299
335	2.281011	0.038361
336	2.275584	0.036585
337	2.270288	0.034961
338	2.265124	0.033479
339	2.260093	0.03213
340	2.255194	0.030907
341	2.250429	0.029801
342	2.245801	0.028805
343	2.241312	0.027913
344	2.236969	0.027117
345	2.232795	0.026404
346	2.228783	0.025718
347	2.224898	0.02505
348	2.221124	0.0244
349	2.217451	0.023768
350	2.21387	0.023153
351	2.210375	0.022555
352	2.20696	0.021973
353	2.203621	0.021407
354	2.200353	0.020858
355	2.197152	0.020323
356	2.194016	0.019803
357	2.19094	0.019298
358	2.187923	0.018807
359	2.184962	0.01833
360	2.182055	0.017866
361	2.179199	0.017416
362	2.176393	0.016978
363	2.173635	0.016552
364	2.170922	0.016139
365	2.168254	0.015737
366	2.165629	0.015347
367	2.163045	0.014967
368	2.160502	0.014599
369	2.157998	0.014241
370	2.155531	0.013893
371	2.153101	0.013555
372	2.150707	0.013227
373	2.148347	0.012908
374	2.146021	0.012598
375	2.143727	0.012297
376	2.141465	0.012005
377	2.139235	0.011721
378	2.137034	0.011446
379	2.134863	0.011178
380	2.13272	0.010918
381	2.130606	0.010665
382	2.128518	0.01042
383	2.126458	0.010181
384	2.124423	0.00995
385	2.122413	0.009725
386	2.120429	0.009507
387	2.118468	0.009295
388	2.116531	0.009089
389	2.114617	0.008889
390	2.112726	0.008695
391	2.110857	0.008506
392	2.109009	0.008323
393	2.107182	0.008145
394	2.105376	0.007973
395	2.103591	0.007805
396	2.101825	0.007642
397	2.100079	0.007484
398	2.098351	0.007331
399	2.096643	0.007182
400	2.094952	0.007037
401	2.09328	0.006897
402	2.091624	0.006761
403	2.089987	0.006628
404	2.088365	0.0065
405	2.086761	0.006375
406	2.085172	0.006254
407	2.0836	0.006137
408	2.082042	0.006023
409	2.080501	0.005912
410	2.078974	0.005805
411	2.077462	0.005701
412	2.075964	0.0056
413	2.07448	0.005502
414	2.07301	0.005407
415	2.071554	0.005314
416	2.070112	0.005225
417	2.068682	0.005138
418	2.067265	0.005054
419	2.065861	0.004972
420	2.064469	0.004893
421	2.06309	0.004816
422	2.061723	0.004742
423	2.060367	0.00467
424	2.059022	0.0046
425	2.05769	0.004532
426	2.056368	0.004466
427	2.055057	0.004403
428	2.053757	0.004341
429	2.052468	0.004281
430	2.051189	0.004224
431	2.049921	0.004168
432	2.048662	0.004113
433	2.047413	0.004061
434	2.046174	0.00401
435	2.044945	0.003961
436	2.043724	0.003913
437	2.042513	0.003867
438	2.041312	0.003823
439	2.040119	0.00378
440	2.038935	0.003738
441	2.037759	0.003698
442	2.036592	0.003659
443	2.035434	0.003621
444	2.034283	0.003585
445	2.033141	0.00355
446	2.032006	0.003516
447	2.03088	0.003484
448	2.029761	0.003452
449	2.02865	0.003422
450	2.027546	0.003393
451	2.026449	0.003365
452	2.02536	0.003338
453	2.024277	0.003312
454	2.023202	0.003287
455	2.022134	0.003263
456	2.021072	0.00324
457	2.020017	0.003217
458	2.018969	0.003196
459	2.017927	0.003176
460	2.016891	0.003156
461	2.015862	0.003138
462	2.014838	0.00312
463	2.013821	0.003103
464	2.01281	0.003086
465	2.011805	0.003071
466	2.010805	0.003056
467	2.009811	0.003042
468	2.008823	0.003028
469	2.00784	0.003016
470	2.006863	0.003004
471	2.005891	0.002992
472	2.004924	0.002982
473	2.003962	0.002971
474	2.003006	0.002962
475	2.002054	0.002953
476	2.001108	0.002945
477	2.000166	0.002937
478	1.99923	0.00293
479	1.998298	0.002923
480	1.99737	0.002917
481	1.996447	0.002911
482	1.995529	0.002906
483	1.994615	0.002902
484	1.993706	0.002898
485	1.992801	0.002894
486	1.9919	0.002891
487	1.991003	0.002888
488	1.990111	0.002886
489	1.989222	0.002884
490	1.988338	0.002882
491	1.987458	0.002881
492	1.986581	0.002881
493	1.985708	0.002881
494	1.984839	0.002881
495	1.983974	0.002882
496	1.983112	0.002882
497	1.982255	0.002884
498	1.9814	0.002886
499	1.980549	0.002888
500	1.979702	0.00289
501	1.978858	0.002893
502	1.978017	0.002896
503	1.97718	0.002899
504	1.976346	0.002903
505	1.975515	0.002907
506	1.974687	0.002911
507	1.973863	0.002916
508	1.973041	0.002921
509	1.972223	0.002926
510	1.971407	0.002932
511	1.970595	0.002937
512	1.969785	0.002944
513	1.968979	0.00295
514	1.968175	0.002956
515	1.967373	0.002963
516	1.966575	0.00297
517	1.965779	0.002978
518	1.964986	0.002986
519	1.964196	0.002993
520	1.963408	0.003002
521	1.962623	0.00301
522	1.96184	0.003018
523	1.96106	0.003027
524	1.960282	0.003036
525	1.959506	0.003046
526	1.958733	0.003055
527	1.957962	0.003065
528	1.957194	0.003075
529	1.956428	0.003085
530	1.955664	0.003095
531	1.954902	0.003106
532	1.954142	0.003116
533	1.953385	0.003127
534	1.952629	0.003138
535	1.951876	0.00315
536	1.951125	0.003161
537	1.950375	0.003173
538	1.949628	0.003185
539	1.948883	0.003197
540	1.948139	0.003209
541	1.947398	0.003221
542	1.946658	0.003234
543	1.94592	0.003247
544	1.945184	0.00326
545	1.94445	0.003273
546	1.943717	0.003286
547	1.942987	0.003299
548	1.942258	0.003313
549	1.94153	0.003327
550	1.940805	0.003341
551	1.940081	0.003355
552	1.939358	0.003369
553	1.938637	0.003383
554	1.937918	0.003398
555	1.9372	0.003412
556	1.936484	0.003427
557	1.935769	0.003442
558	1.935056	0.003457
559	1.934344	0.003473
560	1.933634	0.003488
561	1.932925	0.003503
562	1.932217	0.003519
563	1.931511	0.003535
564	1.930806	0.003551
565	1.930102	0.003567
566	1.9294	0.003583
567	1.928699	0.0036
568	1.927999	0.003616
569	1.9273	0.003633
570	1.926603	0.003649
571	1.925907	0.003666
572	1.925212	0.003683
573	1.924518	0.0037
574	1.923825	0.003718
575	1.923133	0.003735
576	1.922443	0.003753
577	1.921754	0.00377
578	1.921065	0.003788
579	1.920378	0.003806
580	1.919692	0.003824
581	1.919006	0.003842
582	1.918322	0.00386
583	1.917639	0.003879
584	1.916957	0.003897
585	1.916275	0.003916
586	1.915595	0.003935
587	1.914915	0.003954
588	1.914237	0.003972
589	1.913559	0.003992
590	1.912882	0.004011
591	1.912206	0.00403
592	1.911531	0.00405
593	1.910857	0.004069
594	1.910183	0.004089
595	1.90951	0.004109
596	1.908838	0.004128
597	1.908167	0.004148
598	1.907497	0.004169
599	1.906827	0.004189
600	1.906158	0.004209
601	1.90549	0.00423
602	1.904822	0.00425
603	1.904155	0.004271
604	1.903489	0.004292
605	1.902823	0.004312
606	1.902158	0.004333
607	1.901494	0.004355
608	1.90083	0.004376
609	1.900167	0.004397
610	1.899505	0.004419
611	1.898843	0.00444
612	1.898182	0.004462
613	1.897521	0.004483
614	1.89686	0.004505
615	1.896201	0.004527
616	1.895542	0.004549
617	1.894883	0.004572
618	1.894225	0.004594
619	1.893567	0.004616
620	1.89291	0.004639
621	1.892253	0.004661
622	1.891597	0.004684
623	1.890941	0.004707
624	1.890285	0.00473
625	1.88963	0.004753
626	1.888976	0.004776
627	1.888321	0.004799
628	1.887668	0.004823
629	1.887014	0.004846
630	1.886361	0.00487
631	1.885708	0.004893
632	1.885056	0.004917
633	1.884404	0.004941
634	1.883752	0.004965
635	1.883101	0.004989
636	1.88245	0.005013
637	1.881799	0.005037
638	1.881148	0.005062
639	1.880498	0.005086
640	1.879848	0.005111
641	1.879198	0.005135
642	1.878549	0.00516
643	1.8779	0.005185
644	1.877251	0.00521
645	1.876602	0.005235
646	1.875954	0.005261
647	1.875305	0.005286
648	1.874657	0.005311
649	1.874009	0.005337
650	1.873362	0.005362
651	1.872714	0.005388
652	1.872067	0.005414
653	1.871419	0.00544
654	1.870772	0.005466
655	1.870125	0.005492
656	1.869479	0.005518
657	1.868832	0.005545
658	1.868185	0.005571
659	1.867539	0.005598
660	1.866893	0.005624
661	1.866246	0.005651
662	1.8656	0.005678
663	1.864954	0.005705
664	1.864308	0.005732
665	1.863662	0.005759
666	1.863016	0.005787
667	1.862371	0.005814
668	1.861725	0.005842
669	1.861079	0.005869
670	1.860433	0.005897
671	1.859788	0.005925
672	1.859142	0.005953
673	1.858496	0.005981
674	1.857851	0.006009
675	1.857205	0.006037
676	1.856559	0.006065
677	1.855914	0.006094
678	1.855268	0.006122
679	1.854622	0.006151
680	1.853976	0.00618
681	1.853331	0.006209
682	1.852685	0.006238
683	1.852039	0.006267
684	1.851393	0.006296
685	1.850747	0.006325
686	1.850101	0.006355
687	1.849455	0.006384
688	1.848808	0.006414
689	1.848162	0.006444
690	1.847515	0.006473
691	1.846869	0.006503
692	1.846222	0.006533
693	1.845575	0.006564
694	1.844928	0.006594
695	1.844281	0.006624
696	1.843634	0.006655
697	1.842987	0.006685
698	1.842339	0.006716
699	1.841691	0.006747
700	1.841044	0.006778
701	1.840396	0.006809
702	1.839748	0.00684
703	1.839099	0.006871
704	1.838451	0.006903
705	1.837802	0.006934
706	1.837153	0.006966
707	1.836504	0.006997
708	1.835855	0.007029
709	1.835206	0.007061
710	1.834556	0.007093
711	1.833906	0.007125
712	1.833256	0.007158
713	1.832606	0.00719
714	1.831955	0.007222
715	1.831304	0.007255
716	1.830653	0.007288
717	1.830002	0.007321
718	1.82935	0.007353
719	1.828699	0.007386
720	1.828047	0.00742
721	1.827394	0.007453
722	1.826742	0.007486
723	1.826089	0.00752
724	1.825436	0.007553
725	1.824782	0.007587
726	1.824129	0.007621
727	1.823475	0.007655
728	1.82282	0.007689
729	1.822166	0.007723
730	1.821511	0.007757
731	1.820856	0.007792
732	1.8202	0.007826
733	1.819544	0.007861
734	1.818888	0.007896
735	1.818232	0.007931
736	1.817575	0.007966
737	1.816918	0.008001
738	1.81626	0.008036
739	1.815602	0.008071
740	1.814944	0.008107
741	1.814286	0.008142
742	1.813627	0.008178
743	1.812968	0.008214
744	1.812308	0.00825
745	1.811648	0.008286
746	1.810987	0.008322
747	1.810327	0.008358
748	1.809666	0.008395
749	1.809004	0.008431
750	1.808342	0.008468
751	1.80768	0.008505
752	1.807017	0.008542
753	1.806354	0.008579
754	1.805691	0.008616
755	1.805027	0.008653
756	1.804362	0.008691
757	1.803697	0.008728
758	1.803032	0.008766
759	1.802367	0.008804
760	1.801701	0.008841
761	1.801034	0.008879
762	1.800367	0.008918
763	1.7997	0.008956
764	1.799032	0.008994
765	1.798364	0.009033
766	1.797695	0.009071
767	1.797026	0.00911
768	1.796357	0.009149
769	1.795686	0.009188
770	1.795016	0.009227
771	1.794345	0.009266
772	1.793674	0.009306
773	1.793002	0.009345
774	1.792329	0.009385
775	1.791656	0.009425
776	1.790983	0.009464
777	1.790309	0.009504
778	1.789635	0.009545
779	1.78896	0.009585
780	1.788284	0.009625
781	1.787609	0.009666
782	1.786932	0.009706
783	1.786255	0.009747
784	1.785578	0.009788
785	1.7849	0.009829
786	1.784222	0.00987
787	1.783543	0.009912
788	1.782863	0.009953
789	1.782183	0.009995
790	1.781502	0.010036
791	1.780821	0.010078
792	1.78014	0.01012
793	1.779458	0.010162
794	1.778775	0.010205
795	1.778092	0.010247
796	1.777408	0.010289
797	1.776724	0.010332
798	1.776039	0.010375
799	1.775353	0.010418
800	1.774667	0.010461
801	1.77398	0.010504
802	1.773293	0.010547
803	1.772605	0.010591
804	1.771917	0.010634
805	1.771228	0.010678
806	1.770539	0.010722
807	1.769849	0.010766
808	1.769158	0.01081
809	1.768467	0.010854
810	1.767775	0.010899
811	1.767082	0.010943
812	1.766389	0.010988
813	1.765696	0.011033
814	1.765001	0.011078
815	1.764306	0.011123
816	1.763611	0.011168
817	1.762915	0.011213
818	1.762218	0.011259
819	1.761521	0.011305
820	1.760823	0.01135
821	1.760124	0.011396
822	1.759425	0.011443
823	1.758725	0.011489
824	1.758025	0.011535
825	1.757323	0.011582
826	1.756622	0.011628
827	1.755919	0.011675
828	1.755216	0.011722
829	1.754512	0.011769
830	1.753808	0.011816
831	1.753103	0.011864
832	1.752397	0.011911
833	1.751691	0.011959
834	1.750984	0.012007
835	1.750276	0.012055
836	1.749568	0.012103
837	1.748859	0.012151
838	1.748149	0.0122
839	1.747439	0.012248
840	1.746728	0.012297
841	1.746016	0.012346
842	1.745304	0.012395
843	1.744591	0.012444
844	1.743877	0.012493
845	1.743163	0.012543
846	1.742447	0.012592
847	1.741732	0.012642
848	1.741015	0.012692
849	1.740298	0.012742
850	1.73958	0.012792
851	1.738861	0.012843
852	1.738142	0.012893
853	1.737422	0.012944
854	1.736701	0.012995
855	1.735979	0.013046
856	1.735257	0.013097
857	1.734534	0.013148
858	1.73381	0.0132
859	1.733086	0.013251
860	1.732361	0.013303
861	1.731635	0.013355
862	1.730908	0.013407
863	1.730181	0.013459
864	1.729453	0.013512
865	1.728724	0.013564
866	1.727994	0.013617
867	1.727264	0.01367
868	1.726533	0.013723
869	1.725801	0.013776
870	1.725069	0.013829
871	1.724335	0.013883
872	1.723601	0.013937
873	1.722866	0.01399
874	1.722131	0.014044
875	1.721394	0.014099
876	1.720657	0.014153
877	1.719919	0.014207
878	1.71918	0.014262
879	1.718441	0.014317
880	1.717701	0.014372
881	1.716959	0.014427
882	1.716218	0.014482
883	1.715475	0.014538
884	1.714732	0.014593
885	1.713987	0.014649
886	1.713242	0.014705
887	1.712497	0.014761
888	1.71175	0.014818
889	1.711003	0.014874
890	1.710254	0.014931
891	1.709505	0.014988
892	1.708755	0.015045
893	1.708005	0.015102
894	1.707253	0.015159
895	1.706501	0.015217
896	1.705748	0.015274
897	1.704994	0.015332
898	1.704239	0.01539
899	1.703484	0.015448
900	1.702728	0.015507
