# Supplementary material for: Anatomy of the energetic driving force for charge generation in organic solar cells
Source: Nat Commun. 2019 Jun 7;10:2520. doi: 10.1038/s41467-019-10434-3 (PMC6555791; doi:10.1038/s41467-019-10434-3)
Supplement: Supplementary file 4 — Source Data [file 41467_2019_10434_MOESM4_ESM.zip › OpticalSim/JAW_ITO2-top.nk]

300	2.445928	0.302468
301	2.446445	0.288681
302	2.446131	0.274954
303	2.445014	0.26137
304	2.443129	0.248004
305	2.44052	0.234925
306	2.437239	0.222191
307	2.433339	0.209851
308	2.428879	0.197945
309	2.423918	0.186504
310	2.418513	0.17555
311	2.412723	0.165097
312	2.406603	0.155155
313	2.400205	0.145725
314	2.393578	0.136803
315	2.386768	0.128381
316	2.379815	0.120449
317	2.372758	0.112992
318	2.365632	0.105995
319	2.358464	0.099439
320	2.351285	0.093306
321	2.344115	0.087577
322	2.336976	0.082231
323	2.329886	0.077249
324	2.32286	0.072612
325	2.315912	0.068301
326	2.309051	0.064296
327	2.302288	0.060581
328	2.29563	0.057138
329	2.289084	0.053951
330	2.282655	0.051004
331	2.276346	0.048283
332	2.270161	0.045773
333	2.264102	0.043462
334	2.258172	0.041337
335	2.252371	0.039386
336	2.246701	0.037599
337	2.241162	0.035965
338	2.235755	0.034475
339	2.230481	0.033119
340	2.22534	0.031891
341	2.220333	0.03078
342	2.215463	0.029781
343	2.210732	0.028887
344	2.206149	0.02809
345	2.201735	0.027377
346	2.197484	0.026691
347	2.193361	0.026023
348	2.189349	0.025374
349	2.185437	0.024742
350	2.181618	0.024128
351	2.177885	0.023531
352	2.174232	0.02295
353	2.170654	0.022385
354	2.167147	0.021836
355	2.163708	0.021303
356	2.160332	0.020785
357	2.157017	0.020281
358	2.15376	0.019792
359	2.150559	0.019316
360	2.147412	0.018854
361	2.144315	0.018406
362	2.141267	0.01797
363	2.138267	0.017546
364	2.135313	0.017135
365	2.132402	0.016736
366	2.129534	0.016348
367	2.126707	0.015971
368	2.12392	0.015606
369	2.121171	0.015251
370	2.11846	0.014906
371	2.115784	0.014571
372	2.113144	0.014246
373	2.110538	0.013931
374	2.107965	0.013625
375	2.105424	0.013328
376	2.102915	0.013039
377	2.100435	0.012759
378	2.097986	0.012488
379	2.095565	0.012224
380	2.093173	0.011968
381	2.090807	0.01172
382	2.088469	0.011479
383	2.086156	0.011245
384	2.083869	0.011018
385	2.081606	0.010798
386	2.079368	0.010585
387	2.077153	0.010378
388	2.074962	0.010177
389	2.072793	0.009983
390	2.070645	0.009794
391	2.06852	0.009611
392	2.066415	0.009433
393	2.064331	0.009261
394	2.062267	0.009094
395	2.060222	0.008932
396	2.058197	0.008776
397	2.05619	0.008624
398	2.054202	0.008476
399	2.052232	0.008334
400	2.050279	0.008196
401	2.048344	0.008062
402	2.046425	0.007932
403	2.044523	0.007806
404	2.042638	0.007685
405	2.040768	0.007567
406	2.038913	0.007453
407	2.037074	0.007343
408	2.03525	0.007236
409	2.03344	0.007132
410	2.031645	0.007032
411	2.029863	0.006936
412	2.028095	0.006842
413	2.026341	0.006752
414	2.0246	0.006664
415	2.022872	0.00658
416	2.021157	0.006498
417	2.019454	0.006419
418	2.017763	0.006343
419	2.016085	0.00627
420	2.014418	0.006199
421	2.012762	0.00613
422	2.011118	0.006064
423	2.009485	0.006001
424	2.007863	0.005939
425	2.006251	0.00588
426	2.00465	0.005823
427	2.003059	0.005768
428	2.001478	0.005716
429	1.999907	0.005665
430	1.998346	0.005616
431	1.996795	0.005569
432	1.995252	0.005524
433	1.993719	0.005481
434	1.992195	0.00544
435	1.99068	0.0054
436	1.989173	0.005362
437	1.987675	0.005325
438	1.986185	0.005291
439	1.984704	0.005257
440	1.98323	0.005226
441	1.981765	0.005195
442	1.980307	0.005167
443	1.978856	0.005139
444	1.977414	0.005113
445	1.975978	0.005088
446	1.97455	0.005065
447	1.973129	0.005043
448	1.971715	0.005022
449	1.970308	0.005002
450	1.968907	0.004984
451	1.967513	0.004967
452	1.966125	0.00495
453	1.964744	0.004935
454	1.963369	0.004921
455	1.962	0.004908
456	1.960637	0.004896
457	1.95928	0.004885
458	1.957929	0.004875
459	1.956584	0.004866
460	1.955244	0.004858
461	1.953909	0.004851
462	1.95258	0.004845
463	1.951257	0.00484
464	1.949938	0.004835
465	1.948625	0.004831
466	1.947316	0.004828
467	1.946013	0.004826
468	1.944714	0.004825
469	1.94342	0.004824
470	1.942131	0.004825
471	1.940846	0.004826
472	1.939566	0.004827
473	1.93829	0.00483
474	1.937018	0.004833
475	1.935751	0.004836
476	1.934488	0.004841
477	1.933229	0.004846
478	1.931974	0.004851
479	1.930723	0.004858
480	1.929476	0.004865
481	1.928232	0.004872
482	1.926993	0.00488
483	1.925757	0.004889
484	1.924524	0.004898
485	1.923295	0.004908
486	1.92207	0.004918
487	1.920848	0.004929
488	1.919629	0.00494
489	1.918414	0.004952
490	1.917201	0.004965
491	1.915992	0.004978
492	1.914786	0.004991
493	1.913583	0.005005
494	1.912383	0.005019
495	1.911186	0.005034
496	1.909992	0.005049
497	1.9088	0.005065
498	1.907611	0.005081
499	1.906425	0.005098
500	1.905242	0.005115
501	1.904061	0.005132
502	1.902883	0.00515
503	1.901707	0.005168
504	1.900533	0.005187
505	1.899362	0.005206
506	1.898194	0.005225
507	1.897027	0.005245
508	1.895863	0.005265
509	1.894701	0.005286
510	1.893541	0.005307
511	1.892383	0.005328
512	1.891228	0.00535
513	1.890074	0.005372
514	1.888922	0.005394
515	1.887772	0.005417
516	1.886625	0.00544
517	1.885478	0.005464
518	1.884334	0.005487
519	1.883192	0.005511
520	1.882051	0.005536
521	1.880912	0.005561
522	1.879774	0.005586
523	1.878639	0.005611
524	1.877504	0.005637
525	1.876371	0.005663
526	1.87524	0.005689
527	1.87411	0.005715
528	1.872982	0.005742
529	1.871855	0.00577
530	1.870729	0.005797
531	1.869605	0.005825
532	1.868482	0.005853
533	1.86736	0.005881
534	1.866239	0.00591
535	1.86512	0.005939
536	1.864002	0.005968
537	1.862885	0.005997
538	1.861769	0.006027
539	1.860654	0.006057
540	1.85954	0.006087
541	1.858427	0.006118
542	1.857315	0.006149
543	1.856204	0.00618
544	1.855093	0.006211
545	1.853984	0.006243
546	1.852876	0.006274
547	1.851768	0.006306
548	1.850661	0.006339
549	1.849555	0.006371
550	1.84845	0.006404
551	1.847345	0.006437
552	1.846242	0.006471
553	1.845138	0.006504
554	1.844036	0.006538
555	1.842934	0.006572
556	1.841832	0.006607
557	1.840732	0.006641
558	1.839631	0.006676
559	1.838531	0.006711
560	1.837432	0.006746
561	1.836333	0.006782
562	1.835235	0.006818
563	1.834137	0.006854
564	1.83304	0.00689
565	1.831942	0.006927
566	1.830845	0.006963
567	1.829749	0.007
568	1.828653	0.007037
569	1.827557	0.007075
570	1.826461	0.007112
571	1.825366	0.00715
572	1.82427	0.007189
573	1.823175	0.007227
574	1.822081	0.007265
575	1.820986	0.007304
576	1.819891	0.007343
577	1.818797	0.007383
578	1.817703	0.007422
579	1.816608	0.007462
580	1.815514	0.007502
581	1.81442	0.007542
582	1.813326	0.007582
583	1.812232	0.007623
584	1.811138	0.007664
585	1.810043	0.007705
586	1.808949	0.007746
587	1.807855	0.007788
588	1.806761	0.00783
589	1.805666	0.007872
590	1.804571	0.007914
591	1.803477	0.007956
592	1.802382	0.007999
593	1.801287	0.008042
594	1.800191	0.008085
595	1.799096	0.008128
596	1.798	0.008172
597	1.796904	0.008216
598	1.795808	0.00826
599	1.794711	0.008304
600	1.793615	0.008348
601	1.792517	0.008393
602	1.79142	0.008438
603	1.790322	0.008483
604	1.789224	0.008528
605	1.788126	0.008574
606	1.787027	0.00862
607	1.785927	0.008666
608	1.784828	0.008712
609	1.783728	0.008758
610	1.782627	0.008805
611	1.781526	0.008852
612	1.780424	0.008899
613	1.779322	0.008947
614	1.77822	0.008994
615	1.777117	0.009042
616	1.776013	0.00909
617	1.774909	0.009139
618	1.773804	0.009187
619	1.772699	0.009236
620	1.771593	0.009285
621	1.770487	0.009334
622	1.76938	0.009383
623	1.768272	0.009433
624	1.767164	0.009483
625	1.766055	0.009533
626	1.764945	0.009584
627	1.763835	0.009634
628	1.762724	0.009685
629	1.761613	0.009736
630	1.7605	0.009787
631	1.759387	0.009839
632	1.758273	0.009891
633	1.757158	0.009943
634	1.756043	0.009995
635	1.754927	0.010047
636	1.75381	0.0101
637	1.752692	0.010153
638	1.751574	0.010206
639	1.750454	0.01026
640	1.749334	0.010313
641	1.748213	0.010367
642	1.747091	0.010421
643	1.745968	0.010476
644	1.744844	0.01053
645	1.74372	0.010585
646	1.742594	0.01064
647	1.741468	0.010695
648	1.74034	0.010751
649	1.739212	0.010807
650	1.738083	0.010863
651	1.736953	0.010919
652	1.735821	0.010976
653	1.734689	0.011033
654	1.733556	0.01109
655	1.732422	0.011147
656	1.731287	0.011204
657	1.730151	0.011262
658	1.729013	0.01132
659	1.727875	0.011379
660	1.726736	0.011437
661	1.725595	0.011496
662	1.724454	0.011555
663	1.723311	0.011614
664	1.722167	0.011674
665	1.721023	0.011734
666	1.719877	0.011794
667	1.71873	0.011854
668	1.717582	0.011914
669	1.716432	0.011975
670	1.715282	0.012036
671	1.71413	0.012098
672	1.712977	0.012159
673	1.711823	0.012221
674	1.710668	0.012283
675	1.709511	0.012346
676	1.708354	0.012408
677	1.707195	0.012471
678	1.706035	0.012534
679	1.704873	0.012598
680	1.703711	0.012662
681	1.702547	0.012726
682	1.701382	0.01279
683	1.700215	0.012854
684	1.699047	0.012919
685	1.697878	0.012984
686	1.696708	0.013049
687	1.695536	0.013115
688	1.694363	0.013181
689	1.693189	0.013247
690	1.692013	0.013313
691	1.690836	0.01338
692	1.689657	0.013447
693	1.688478	0.013514
694	1.687296	0.013582
695	1.686114	0.01365
696	1.68493	0.013718
697	1.683744	0.013786
698	1.682557	0.013855
699	1.681369	0.013924
700	1.680179	0.013993
701	1.678988	0.014062
702	1.677796	0.014132
703	1.676601	0.014202
704	1.675406	0.014273
705	1.674209	0.014343
706	1.67301	0.014414
707	1.67181	0.014486
708	1.670608	0.014557
709	1.669405	0.014629
710	1.668201	0.014701
711	1.666994	0.014773
712	1.665787	0.014846
713	1.664577	0.014919
714	1.663367	0.014992
715	1.662154	0.015066
716	1.66094	0.01514
717	1.659725	0.015214
718	1.658507	0.015289
719	1.657289	0.015364
720	1.656068	0.015439
721	1.654846	0.015514
722	1.653623	0.01559
723	1.652397	0.015666
724	1.65117	0.015742
725	1.649942	0.015819
726	1.648711	0.015896
727	1.64748	0.015973
728	1.646246	0.016051
729	1.645011	0.016129
730	1.643774	0.016207
731	1.642535	0.016286
732	1.641294	0.016365
733	1.640052	0.016444
734	1.638808	0.016524
735	1.637563	0.016603
736	1.636315	0.016684
737	1.635066	0.016764
738	1.633815	0.016845
739	1.632563	0.016926
740	1.631308	0.017008
741	1.630052	0.01709
742	1.628794	0.017172
743	1.627534	0.017254
744	1.626272	0.017337
745	1.625009	0.01742
746	1.623744	0.017504
747	1.622476	0.017588
748	1.621207	0.017672
749	1.619937	0.017757
750	1.618664	0.017842
751	1.617389	0.017927
752	1.616113	0.018012
753	1.614834	0.018098
754	1.613554	0.018185
755	1.612272	0.018271
756	1.610988	0.018358
757	1.609702	0.018446
758	1.608414	0.018533
759	1.607124	0.018622
760	1.605832	0.01871
761	1.604538	0.018799
762	1.603243	0.018888
763	1.601945	0.018977
764	1.600645	0.019067
765	1.599343	0.019158
766	1.59804	0.019248
767	1.596734	0.019339
768	1.595426	0.019431
769	1.594117	0.019522
770	1.592805	0.019615
771	1.591491	0.019707
772	1.590175	0.0198
773	1.588857	0.019893
774	1.587537	0.019987
775	1.586215	0.020081
776	1.584891	0.020175
777	1.583565	0.02027
778	1.582237	0.020365
779	1.580906	0.020461
780	1.579574	0.020557
781	1.578239	0.020653
782	1.576902	0.02075
783	1.575563	0.020847
784	1.574222	0.020944
785	1.572879	0.021042
786	1.571534	0.021141
787	1.570186	0.02124
788	1.568836	0.021339
789	1.567484	0.021438
790	1.56613	0.021538
791	1.564774	0.021639
792	1.563415	0.021739
793	1.562055	0.021841
794	1.560692	0.021942
795	1.559326	0.022044
796	1.557959	0.022147
797	1.556589	0.02225
798	1.555217	0.022353
799	1.553843	0.022457
800	1.552466	0.022561
801	1.551087	0.022665
802	1.549706	0.02277
803	1.548322	0.022876
804	1.546937	0.022982
805	1.545548	0.023088
806	1.544158	0.023195
807	1.542765	0.023302
808	1.54137	0.02341
809	1.539972	0.023518
810	1.538572	0.023627
811	1.53717	0.023736
812	1.535765	0.023845
813	1.534358	0.023955
814	1.532949	0.024065
815	1.531537	0.024176
816	1.530123	0.024287
817	1.528706	0.024399
818	1.527286	0.024511
819	1.525865	0.024624
820	1.524441	0.024737
821	1.523014	0.024851
822	1.521585	0.024965
823	1.520153	0.02508
824	1.518719	0.025195
825	1.517282	0.02531
826	1.515843	0.025426
827	1.514402	0.025543
828	1.512957	0.02566
829	1.511511	0.025777
830	1.510061	0.025895
831	1.50861	0.026014
832	1.507155	0.026133
833	1.505698	0.026252
834	1.504238	0.026372
835	1.502776	0.026493
836	1.501311	0.026614
837	1.499844	0.026735
838	1.498374	0.026857
839	1.496901	0.02698
840	1.495425	0.027103
841	1.493947	0.027227
842	1.492467	0.027351
843	1.490983	0.027475
844	1.489497	0.027601
845	1.488008	0.027726
846	1.486517	0.027853
847	1.485023	0.027979
848	1.483526	0.028107
849	1.482026	0.028235
850	1.480523	0.028363
851	1.479018	0.028492
852	1.47751	0.028621
853	1.475999	0.028751
854	1.474486	0.028882
855	1.472969	0.029013
856	1.47145	0.029145
857	1.469928	0.029277
858	1.468403	0.02941
859	1.466875	0.029544
860	1.465345	0.029678
861	1.463811	0.029812
862	1.462275	0.029948
863	1.460736	0.030083
864	1.459193	0.03022
865	1.457649	0.030357
866	1.4561	0.030494
867	1.45455	0.030632
868	1.452996	0.030771
869	1.451439	0.030911
870	1.449879	0.031051
871	1.448316	0.031191
872	1.446751	0.031332
873	1.445182	0.031474
874	1.44361	0.031617
875	1.442036	0.03176
876	1.440458	0.031903
877	1.438877	0.032048
878	1.437293	0.032193
879	1.435706	0.032338
880	1.434116	0.032484
881	1.432523	0.032631
882	1.430927	0.032779
883	1.429327	0.032927
884	1.427725	0.033076
885	1.426119	0.033225
886	1.424511	0.033376
887	1.422899	0.033526
888	1.421284	0.033678
889	1.419665	0.03383
890	1.418044	0.033983
891	1.416419	0.034136
892	1.414791	0.034291
893	1.41316	0.034446
894	1.411526	0.034601
895	1.409888	0.034758
896	1.408247	0.034915
897	1.406603	0.035072
898	1.404955	0.035231
899	1.403305	0.03539
900	1.40165	0.03555
