# Supplementary material for: Anatomy of the energetic driving force for charge generation in organic solar cells
Source: Nat Commun. 2019 Jun 7;10:2520. doi: 10.1038/s41467-019-10434-3 (PMC6555791; doi:10.1038/s41467-019-10434-3)
Supplement: Supplementary file 4 — Source Data [file 41467_2019_10434_MOESM4_ESM.zip › OpticalSim/JAW_J61_ord.nk]

300	1.553292	0.085242
301	1.55208	0.085229
302	1.550873	0.085227
303	1.549669	0.085233
304	1.548467	0.085248
305	1.547267	0.085271
306	1.546066	0.085302
307	1.544863	0.085342
308	1.543657	0.085391
309	1.542447	0.085449
310	1.541231	0.085517
311	1.540009	0.085595
312	1.53878	0.085686
313	1.537542	0.085789
314	1.536296	0.085906
315	1.53504	0.086038
316	1.533775	0.086186
317	1.532499	0.086352
318	1.531214	0.086538
319	1.529918	0.086745
320	1.528612	0.086973
321	1.527298	0.087226
322	1.525974	0.087503
323	1.524643	0.087807
324	1.523304	0.088139
325	1.521959	0.0885
326	1.520609	0.088892
327	1.519255	0.089315
328	1.517899	0.089771
329	1.516542	0.09026
330	1.515186	0.090783
331	1.513833	0.091342
332	1.512484	0.091935
333	1.511141	0.092564
334	1.509807	0.093229
335	1.508482	0.09393
336	1.50717	0.094666
337	1.505871	0.095438
338	1.504589	0.096245
339	1.503325	0.097086
340	1.50208	0.09796
341	1.500857	0.098867
342	1.499658	0.099805
343	1.498484	0.100773
344	1.497337	0.101769
345	1.496218	0.102793
346	1.495129	0.103842
347	1.49407	0.104915
348	1.493044	0.106009
349	1.492051	0.107122
350	1.491092	0.108253
351	1.490168	0.1094
352	1.489279	0.110559
353	1.488425	0.11173
354	1.487606	0.112908
355	1.486824	0.114093
356	1.486077	0.115282
357	1.485364	0.116472
358	1.484687	0.117661
359	1.484043	0.118847
360	1.483431	0.120028
361	1.482852	0.121202
362	1.482303	0.122366
363	1.481784	0.123518
364	1.481292	0.124657
365	1.480825	0.125781
366	1.480383	0.126888
367	1.479964	0.127977
368	1.479564	0.129047
369	1.479182	0.130095
370	1.478816	0.131121
371	1.478464	0.132125
372	1.478122	0.133105
373	1.477789	0.134061
374	1.477462	0.134993
375	1.477138	0.1359
376	1.476816	0.136783
377	1.476492	0.137641
378	1.476164	0.138474
379	1.475829	0.139285
380	1.475485	0.140072
381	1.47513	0.140838
382	1.474761	0.141582
383	1.474376	0.142307
384	1.473972	0.143014
385	1.473548	0.143704
386	1.473101	0.144379
387	1.47263	0.145042
388	1.472133	0.145693
389	1.471608	0.146334
390	1.471053	0.14697
391	1.470468	0.1476
392	1.469851	0.148229
393	1.469201	0.148859
394	1.468517	0.149491
395	1.467799	0.150129
396	1.467046	0.150776
397	1.466257	0.151434
398	1.465433	0.152106
399	1.464574	0.152795
400	1.463679	0.153504
401	1.46275	0.154235
402	1.461787	0.154991
403	1.46079	0.155775
404	1.459761	0.156589
405	1.4587	0.157437
406	1.45761	0.15832
407	1.456491	0.159242
408	1.455346	0.160204
409	1.454175	0.161209
410	1.452982	0.162258
411	1.451768	0.163355
412	1.450535	0.1645
413	1.449286	0.165695
414	1.448024	0.166942
415	1.44675	0.168243
416	1.445467	0.169597
417	1.444179	0.171007
418	1.442888	0.172473
419	1.441597	0.173996
420	1.440309	0.175576
421	1.439026	0.177212
422	1.437752	0.178906
423	1.43649	0.180656
424	1.435241	0.182463
425	1.43401	0.184325
426	1.432799	0.186242
427	1.43161	0.188212
428	1.430446	0.190234
429	1.429309	0.192307
430	1.428202	0.194428
431	1.427127	0.196596
432	1.426085	0.198809
433	1.425079	0.201064
434	1.424109	0.203359
435	1.423177	0.205692
436	1.422284	0.208059
437	1.42143	0.210458
438	1.420617	0.212886
439	1.419843	0.21534
440	1.419109	0.217817
441	1.418414	0.220315
442	1.417757	0.222831
443	1.417137	0.225361
444	1.416552	0.227903
445	1.416001	0.230456
446	1.41548	0.233015
447	1.414987	0.23558
448	1.414519	0.238149
449	1.414073	0.24072
450	1.413644	0.243292
451	1.413229	0.245865
452	1.412824	0.248439
453	1.412423	0.251015
454	1.412024	0.253593
455	1.411619	0.256175
456	1.411206	0.258765
457	1.41078	0.261364
458	1.410335	0.263977
459	1.409868	0.266609
460	1.409374	0.269265
461	1.408851	0.271952
462	1.408295	0.274676
463	1.407704	0.277445
464	1.407077	0.280268
465	1.406412	0.283153
466	1.405711	0.286111
467	1.404974	0.289151
468	1.404206	0.292284
469	1.403409	0.29552
470	1.402589	0.298869
471	1.401754	0.302342
472	1.400911	0.30595
473	1.400071	0.309701
474	1.399245	0.313604
475	1.398446	0.317668
476	1.397689	0.321898
477	1.396988	0.326299
478	1.396361	0.330875
479	1.395825	0.335628
480	1.395399	0.340557
481	1.395101	0.345659
482	1.394949	0.35093
483	1.394964	0.356362
484	1.395161	0.361944
485	1.39556	0.367666
486	1.396176	0.373512
487	1.397022	0.379466
488	1.398113	0.38551
489	1.399458	0.391622
490	1.401064	0.397782
491	1.402937	0.403967
492	1.405079	0.410153
493	1.407489	0.416316
494	1.410164	0.422434
495	1.413095	0.428483
496	1.416274	0.434441
497	1.419687	0.440289
498	1.42332	0.446008
499	1.427154	0.451583
500	1.43117	0.456999
501	1.435348	0.462247
502	1.439665	0.467319
503	1.444098	0.472211
504	1.448625	0.476923
505	1.453221	0.481456
506	1.457867	0.485818
507	1.46254	0.490017
508	1.467222	0.494065
509	1.471895	0.497979
510	1.476546	0.501775
511	1.481163	0.505473
512	1.485738	0.509095
513	1.490266	0.512664
514	1.494747	0.516203
515	1.499183	0.519736
516	1.503582	0.523287
517	1.507954	0.526879
518	1.512314	0.530533
519	1.516681	0.534268
520	1.521076	0.538101
521	1.525526	0.542045
522	1.530058	0.54611
523	1.534702	0.550302
524	1.53949	0.554622
525	1.544454	0.559067
526	1.549628	0.563627
527	1.555044	0.568291
528	1.560734	0.573037
529	1.566728	0.577844
530	1.573052	0.582683
531	1.579731	0.587521
532	1.586784	0.592322
533	1.594226	0.597045
534	1.602069	0.601649
535	1.610315	0.606087
536	1.618967	0.610314
537	1.628015	0.614283
538	1.63745	0.617948
539	1.647251	0.621263
540	1.657396	0.624183
541	1.667856	0.626667
542	1.678596	0.628676
543	1.689577	0.630174
544	1.700756	0.63113
545	1.712085	0.631517
546	1.723515	0.631313
547	1.73499	0.6305
548	1.746456	0.629067
549	1.757854	0.627008
550	1.769125	0.624321
551	1.780209	0.621015
552	1.791045	0.6171
553	1.801572	0.612594
554	1.811731	0.607524
555	1.821462	0.601919
556	1.830709	0.59582
557	1.839418	0.58927
558	1.847536	0.582322
559	1.855018	0.575035
560	1.86182	0.567475
561	1.867905	0.559715
562	1.873245	0.551833
563	1.877817	0.543917
564	1.881607	0.536056
565	1.884615	0.528349
566	1.886848	0.520895
567	1.88833	0.513798
568	1.889097	0.507165
569	1.8892	0.501099
570	1.888709	0.495703
571	1.887707	0.491073
572	1.886298	0.487299
573	1.8846	0.484459
574	1.882749	0.482615
575	1.880895	0.481812
576	1.879199	0.482074
577	1.877834	0.4834
578	1.876974	0.48576
579	1.876795	0.489097
580	1.877469	0.493323
581	1.879155	0.49832
582	1.881995	0.503941
583	1.886109	0.510013
584	1.891587	0.516345
585	1.898489	0.522726
586	1.906839	0.528938
587	1.916626	0.53476
588	1.927802	0.539975
589	1.940286	0.544375
590	1.953965	0.54777
591	1.968698	0.54999
592	1.984323	0.550892
593	2.000658	0.550359
594	2.017512	0.548303
595	2.034684	0.544667
596	2.051972	0.539423
597	2.069178	0.532572
598	2.086106	0.524142
599	2.102574	0.514183
600	2.118411	0.50277
601	2.133459	0.489996
602	2.147581	0.47597
603	2.160654	0.460815
604	2.172575	0.444665
605	2.183263	0.42766
606	2.192652	0.409946
607	2.200699	0.391672
608	2.207378	0.372985
609	2.212679	0.354031
610	2.216612	0.334951
611	2.2192	0.315881
612	2.22048	0.296948
613	2.220503	0.278272
614	2.21933	0.25996
615	2.217031	0.242111
616	2.213684	0.224812
617	2.209373	0.208136
618	2.204186	0.192147
619	2.198215	0.176896
620	2.191551	0.162422
621	2.184287	0.148753
622	2.176513	0.135907
623	2.168317	0.123891
624	2.159785	0.112704
625	2.150997	0.102335
626	2.142028	0.092767
627	2.132947	0.083977
628	2.123818	0.075935
629	2.114699	0.068607
630	2.105639	0.061957
631	2.096685	0.055945
632	2.087874	0.05053
633	2.079238	0.045668
634	2.070803	0.041319
635	2.06259	0.037439
636	2.054616	0.033988
637	2.046892	0.030925
638	2.039424	0.028214
639	2.032218	0.025818
640	2.025274	0.023704
641	2.018589	0.02184
642	2.01216	0.020198
643	2.00598	0.018752
644	2.000043	0.017477
645	1.99434	0.016352
646	1.988861	0.015357
647	1.983598	0.014476
648	1.978539	0.013694
649	1.973676	0.012996
650	1.968997	0.012371
651	1.964494	0.01181
652	1.960155	0.011302
653	1.955973	0.010841
654	1.951938	0.010419
655	1.948041	0.010032
656	1.944276	0.009675
657	1.940633	0.009342
658	1.937107	0.009032
659	1.93369	0.008741
660	1.930377	0.008466
661	1.927162	0.008206
662	1.924038	0.007959
663	1.921003	0.007723
664	1.91805	0.007497
665	1.915176	0.00728
666	1.912376	0.007072
667	1.909647	0.006871
668	1.906986	0.006677
669	1.90439	0.00649
670	1.901854	0.006308
671	1.899378	0.006132
672	1.896958	0.005962
673	1.894592	0.005796
674	1.892277	0.005635
675	1.890012	0.005479
676	1.887795	0.005327
677	1.885623	0.00518
678	1.883496	0.005036
679	1.881411	0.004897
680	1.879367	0.004761
681	1.877362	0.004629
682	1.875396	0.0045
683	1.873466	0.004375
684	1.871573	0.004253
685	1.869714	0.004135
686	1.867888	0.00402
687	1.866095	0.003908
688	1.864333	0.003799
689	1.862602	0.003693
690	1.8609	0.003589
691	1.859227	0.003489
692	1.857582	0.003391
693	1.855965	0.003296
694	1.854373	0.003203
695	1.852807	0.003113
696	1.851267	0.003026
697	1.84975	0.002941
698	1.848257	0.002858
699	1.846788	0.002777
700	1.845341	0.002699
701	1.843916	0.002622
702	1.842512	0.002548
703	1.841129	0.002476
704	1.839767	0.002406
705	1.838424	0.002338
706	1.837101	0.002272
707	1.835797	0.002207
708	1.834511	0.002144
709	1.833244	0.002084
710	1.831994	0.002024
711	1.830761	0.001967
712	1.829546	0.001911
713	1.828347	0.001856
714	1.827164	0.001803
715	1.825997	0.001752
716	1.824846	0.001702
717	1.82371	0.001653
718	1.822589	0.001606
719	1.821482	0.00156
720	1.82039	0.001516
721	1.819311	0.001472
722	1.818247	0.00143
723	1.817196	0.001389
724	1.816157	0.001349
725	1.815132	0.001311
726	1.81412	0.001273
727	1.81312	0.001237
728	1.812132	0.001201
729	1.811156	0.001167
730	1.810192	0.001133
731	1.80924	0.001101
732	1.808299	0.001069
733	1.807368	0.001038
734	1.806449	0.001008
735	1.805541	0.00098
736	1.804643	0.000951
737	1.803755	0.000924
738	1.802877	0.000897
739	1.80201	0.000872
740	1.801152	0.000847
741	1.800304	0.000822
742	1.799465	0.000799
743	1.798636	0.000776
744	1.797815	0.000753
745	1.797004	0.000732
746	1.796201	0.000711
747	1.795408	0.00069
748	1.794622	0.00067
749	1.793846	0.000651
750	1.793077	0.000632
751	1.792316	0.000614
752	1.791564	0.000596
753	1.790819	0.000579
754	1.790082	0.000563
755	1.789353	0.000546
756	1.788631	0.000531
757	1.787917	0.000515
758	1.78721	0.000501
759	1.78651	0.000486
760	1.785817	0.000472
761	1.785131	0.000459
762	1.784451	0.000445
763	1.783779	0.000433
764	1.783113	0.00042
765	1.782454	0.000408
766	1.781801	0.000396
767	1.781154	0.000385
768	1.780514	0.000374
769	1.77988	0.000363
770	1.779252	0.000353
771	1.77863	0.000343
772	1.778013	0.000333
773	1.777403	0.000323
774	1.776798	0.000314
775	1.776199	0.000305
776	1.775605	0.000296
777	1.775017	0.000288
778	1.774434	0.000279
779	1.773857	0.000271
780	1.773285	0.000264
781	1.772717	0.000256
782	1.772156	0.000249
783	1.771599	0.000242
784	1.771047	0.000235
785	1.7705	0.000228
786	1.769958	0.000222
787	1.76942	0.000215
788	1.768887	0.000209
789	1.768359	0.000203
790	1.767836	0.000197
791	1.767317	0.000192
792	1.766802	0.000186
793	1.766292	0.000181
794	1.765786	0.000176
795	1.765285	0.000171
796	1.764787	0.000166
797	1.764294	0.000161
798	1.763805	0.000157
799	1.76332	0.000152
800	1.762839	0.000148
801	1.762362	0.000144
802	1.761889	0.000139
803	1.76142	0.000136
804	1.760955	0.000132
805	1.760493	0.000128
806	1.760035	0.000124
807	1.759581	0.000121
808	1.75913	0.000117
809	1.758683	0.000114
810	1.75824	0.000111
811	1.7578	0.000108
812	1.757364	0.000105
813	1.75693	0.000102
814	1.756501	0.000099
815	1.756075	0.000096
816	1.755651	0.000093
817	1.755232	0.000091
818	1.754815	0.000088
819	1.754402	0.000086
820	1.753992	0.000083
821	1.753585	0.000081
822	1.753181	0.000079
823	1.752779	0.000076
824	1.752381	0.000074
825	1.751987	0.000072
826	1.751594	0.00007
827	1.751205	0.000068
828	1.750819	0.000066
829	1.750435	0.000064
830	1.750055	0.000063
831	1.749677	0.000061
832	1.749302	0.000059
833	1.748929	0.000058
834	1.74856	0.000056
835	1.748193	0.000054
836	1.747828	0.000053
837	1.747466	0.000051
838	1.747107	0.00005
839	1.74675	0.000049
840	1.746396	0.000047
841	1.746044	0.000046
842	1.745695	0.000045
843	1.745348	0.000043
844	1.745004	0.000042
845	1.744662	0.000041
846	1.744322	0.00004
847	1.743984	0.000039
848	1.743649	0.000038
849	1.743317	0.000037
850	1.742986	0.000036
851	1.742658	0.000035
852	1.742332	0.000034
853	1.742008	0.000033
854	1.741686	0.000032
855	1.741367	0.000031
856	1.741049	0.00003
857	1.740734	0.000029
858	1.740421	0.000029
859	1.74011	0.000028
860	1.739801	0.000027
861	1.739493	0.000026
862	1.739188	0.000026
863	1.738885	0.000025
864	1.738584	0.000024
865	1.738285	0.000024
866	1.737988	0.000023
867	1.737692	0.000022
868	1.737399	0.000022
869	1.737107	0.000021
870	1.736817	0.00002
871	1.736529	0.00002
872	1.736243	0.000019
873	1.735959	0.000019
874	1.735677	0.000018
875	1.735396	0.000018
876	1.735117	0.000017
877	1.73484	0.000017
878	1.734564	0.000016
879	1.73429	0.000016
880	1.734018	0.000016
881	1.733747	0.000015
882	1.733479	0.000015
883	1.733211	0.000014
884	1.732946	0.000014
885	1.732682	0.000014
886	1.732419	0.000013
887	1.732159	0.000013
888	1.731899	0.000013
889	1.731642	0.000012
890	1.731385	0.000012
891	1.731131	0.000012
892	1.730878	0.000011
893	1.730626	0.000011
894	1.730376	0.000011
895	1.730127	0.00001
896	1.72988	0.00001
897	1.729634	0.00001
898	1.72939	0.00001
899	1.729147	0.000009
900	1.728905	0.000009
