# Supplementary material for: Anatomy of the energetic driving force for charge generation in organic solar cells
Source: Nat Commun. 2019 Jun 7;10:2520. doi: 10.1038/s41467-019-10434-3 (PMC6555791; doi:10.1038/s41467-019-10434-3)
Supplement: Supplementary file 4 — Source Data [file 41467_2019_10434_MOESM4_ESM.zip › OpticalSim/JAW_MoO3.nk]

300	2.84651	0.5123
301	2.84339	0.501775
302	2.84018	0.491415
303	2.83688	0.481218
304	2.8335	0.471183
305	2.83005	0.461309
306	2.82651	0.451593
307	2.82291	0.442035
308	2.81924	0.432633
309	2.81551	0.423385
310	2.81171	0.41429
311	2.80786	0.405345
312	2.80396	0.39655
313	2.8	0.387902
314	2.796	0.379399
315	2.79195	0.371041
316	2.78786	0.362824
317	2.78374	0.354748
318	2.77957	0.346811
319	2.77537	0.33901
320	2.77114	0.331344
321	2.76688	0.323811
322	2.76259	0.316409
323	2.75828	0.309137
324	2.75394	0.301992
325	2.74959	0.294974
326	2.74521	0.28808
327	2.74081	0.281308
328	2.7364	0.274656
329	2.73198	0.268124
330	2.72754	0.261709
331	2.7231	0.25541
332	2.71864	0.249224
333	2.71418	0.243151
334	2.70971	0.237188
335	2.70523	0.231334
336	2.70075	0.225588
337	2.69627	0.219947
338	2.69178	0.21441
339	2.6873	0.208976
340	2.68281	0.203643
341	2.67833	0.19841
342	2.67385	0.193274
343	2.66938	0.188236
344	2.66491	0.183292
345	2.66044	0.178442
346	2.65598	0.173685
347	2.65153	0.169019
348	2.64708	0.164442
349	2.64265	0.159953
350	2.63822	0.155552
351	2.63381	0.151236
352	2.6294	0.147004
353	2.62501	0.142856
354	2.62063	0.138789
355	2.61626	0.134803
356	2.6119	0.130897
357	2.60756	0.127069
358	2.60323	0.123318
359	2.59892	0.119643
360	2.59462	0.116043
361	2.59034	0.112517
362	2.58607	0.109064
363	2.58182	0.105682
364	2.57759	0.102371
365	2.57337	0.0991291
366	2.56917	0.0959562
367	2.56499	0.0928509
368	2.56083	0.0898123
369	2.55669	0.0868394
370	2.55256	0.0839312
371	2.54846	0.081087
372	2.54437	0.0783056
373	2.54031	0.0755864
374	2.53626	0.0729284
375	2.53224	0.0703307
376	2.52823	0.0677925
377	2.52425	0.0653131
378	2.52028	0.0628915
379	2.51634	0.060527
380	2.51242	0.0582188
381	2.50853	0.0559662
382	2.50465	0.0537684
383	2.5008	0.0516246
384	2.49696	0.0495342
385	2.49316	0.0474965
386	2.48937	0.0455106
387	2.48561	0.043576
388	2.48187	0.041692
389	2.47815	0.0398579
390	2.47446	0.038073
391	2.47079	0.0363368
392	2.46714	0.0346485
393	2.46352	0.0330077
394	2.45992	0.0314136
395	2.45635	0.0298657
396	2.4528	0.0283634
397	2.44928	0.0269061
398	2.44578	0.0254933
399	2.4423	0.0241244
400	2.43886	0.0227989
401	2.43543	0.0215162
402	2.43203	0.0202758
403	2.42866	0.0190772
404	2.42531	0.0179199
405	2.42199	0.0168033
406	2.4187	0.0157271
407	2.41543	0.0146906
408	2.41219	0.0136935
409	2.40897	0.0127353
410	2.40579	0.0118155
411	2.40263	0.0109336
412	2.39949	0.0100893
413	2.39639	0.00928199
414	2.39331	0.00851136
415	2.39026	0.00777697
416	2.38724	0.00707838
417	2.38424	0.00641519
418	2.38128	0.005787
419	2.37834	0.00519342
420	2.37544	0.00463404
421	2.37256	0.00410848
422	2.36972	0.00361637
423	2.3669	0.00315733
424	2.36412	0.002731
425	2.36137	0.002337
426	2.35865	0.00197499
427	2.35596	0.00164461
428	2.3533	0.00134551
429	2.35068	0.00107734
430	2.3481	0.000839781
431	2.34554	0.000632483
432	2.34303	0.000455121
433	2.34055	0.000307369
434	2.33812	0.000188905
435	2.33572	9.94102E-05
436	2.33337	3.85698E-05
437	2.33106	6.07223E-06
438	2.32881	0
439	2.32662	0
440	2.32449	0
441	2.32239	0
442	2.32034	0
443	2.31832	0
444	2.31633	0
445	2.31438	0
446	2.31246	0
447	2.31057	0
448	2.30871	0
449	2.30687	0
450	2.30506	0
451	2.30328	0
452	2.30153	0
453	2.2998	0
454	2.29809	0
455	2.2964	0
456	2.29474	0
457	2.2931	0
458	2.29148	0
459	2.28988	0
460	2.2883	0
461	2.28674	0
462	2.2852	0
463	2.28368	0
464	2.28218	0
465	2.28069	0
466	2.27923	0
467	2.27778	0
468	2.27634	0
469	2.27492	0
470	2.27352	0
471	2.27214	0
472	2.27077	0
473	2.26942	0
474	2.26808	0
475	2.26675	0
476	2.26544	0
477	2.26415	0
478	2.26286	0
479	2.2616	0
480	2.26034	0
481	2.2591	0
482	2.25787	0
483	2.25665	0
484	2.25545	0
485	2.25426	0
486	2.25308	0
487	2.25191	0
488	2.25075	0
489	2.24961	0
490	2.24848	0
491	2.24735	0
492	2.24624	0
493	2.24514	0
494	2.24405	0
495	2.24297	0
496	2.2419	0
497	2.24084	0
498	2.2398	0
499	2.23876	0
500	2.23773	0
501	2.23671	0
502	2.2357	0
503	2.2347	0
504	2.2337	0
505	2.23272	0
506	2.23175	0
507	2.23078	0
508	2.22982	0
509	2.22888	0
510	2.22794	0
511	2.227	0
512	2.22608	0
513	2.22517	0
514	2.22426	0
515	2.22336	0
516	2.22247	0
517	2.22158	0
518	2.22071	0
519	2.21984	0
520	2.21897	0
521	2.21812	0
522	2.21727	0
523	2.21643	0
524	2.2156	0
525	2.21477	0
526	2.21395	0
527	2.21314	0
528	2.21233	0
529	2.21153	0
530	2.21074	0
531	2.20995	0
532	2.20917	0
533	2.2084	0
534	2.20763	0
535	2.20687	0
536	2.20611	0
537	2.20536	0
538	2.20462	0
539	2.20388	0
540	2.20315	0
541	2.20242	0
542	2.2017	0
543	2.20099	0
544	2.20028	0
545	2.19957	0
546	2.19887	0
547	2.19818	0
548	2.19749	0
549	2.1968	0
550	2.19613	0
551	2.19545	0
552	2.19478	0
553	2.19412	0
554	2.19346	0
555	2.19281	0
556	2.19216	0
557	2.19152	0
558	2.19088	0
559	2.19024	0
560	2.18961	0
561	2.18899	0
562	2.18837	0
563	2.18775	0
564	2.18714	0
565	2.18653	0
566	2.18593	0
567	2.18533	0
568	2.18473	0
569	2.18414	0
570	2.18355	0
571	2.18297	0
572	2.18239	0
573	2.18182	0
574	2.18125	0
575	2.18068	0
576	2.18012	0
577	2.17956	0
578	2.17901	0
579	2.17845	0
580	2.17791	0
581	2.17736	0
582	2.17682	0
583	2.17629	0
584	2.17575	0
585	2.17522	0
586	2.1747	0
587	2.17418	0
588	2.17366	0
589	2.17314	0
590	2.17263	0
591	2.17212	0
592	2.17162	0
593	2.17112	0
594	2.17062	0
595	2.17012	0
596	2.16963	0
597	2.16914	0
598	2.16866	0
599	2.16817	0
600	2.16769	0
601	2.16722	0
602	2.16674	0
603	2.16627	0
604	2.16581	0
605	2.16534	0
606	2.16488	0
607	2.16442	0
608	2.16396	0
609	2.16351	0
610	2.16306	0
611	2.16261	0
612	2.16217	0
613	2.16173	0
614	2.16129	0
615	2.16085	0
616	2.16042	0
617	2.15999	0
618	2.15956	0
619	2.15913	0
620	2.15871	0
621	2.15829	0
622	2.15787	0
623	2.15746	0
624	2.15704	0
625	2.15663	0
626	2.15623	0
627	2.15582	0
628	2.15542	0
629	2.15502	0
630	2.15462	0
631	2.15422	0
632	2.15383	0
633	2.15344	0
634	2.15305	0
635	2.15266	0
636	2.15228	0
637	2.15189	0
638	2.15151	0
639	2.15113	0
640	2.15076	0
641	2.15039	0
642	2.15001	0
643	2.14964	0
644	2.14928	0
645	2.14891	0
646	2.14855	0
647	2.14819	0
648	2.14783	0
649	2.14747	0
650	2.14712	0
651	2.14677	0
652	2.14641	0
653	2.14607	0
654	2.14572	0
655	2.14537	0
656	2.14503	0
657	2.14469	0
658	2.14435	0
659	2.14401	0
660	2.14368	0
661	2.14334	0
662	2.14301	0
663	2.14268	0
664	2.14235	0
665	2.14203	0
666	2.1417	0
667	2.14138	0
668	2.14106	0
669	2.14074	0
670	2.14042	0
671	2.14011	0
672	2.13979	0
673	2.13948	0
674	2.13917	0
675	2.13886	0
676	2.13855	0
677	2.13825	0
678	2.13794	0
679	2.13764	0
680	2.13734	0
681	2.13704	0
682	2.13674	0
683	2.13644	0
684	2.13615	0
685	2.13586	0
686	2.13556	0
687	2.13527	0
688	2.13498	0
689	2.1347	0
690	2.13441	0
691	2.13413	0
692	2.13384	0
693	2.13356	0
694	2.13328	0
695	2.133	0
696	2.13273	0
697	2.13245	0
698	2.13218	0
699	2.1319	0
700	2.13163	0
701	2.13136	0
702	2.13109	0
703	2.13083	0
704	2.13056	0
705	2.1303	0
706	2.13003	0
707	2.12977	0
708	2.12951	0
709	2.12925	0
710	2.12899	0
711	2.12874	0
712	2.12848	0
713	2.12823	0
714	2.12797	0
715	2.12772	0
716	2.12747	0
717	2.12722	0
718	2.12697	0
719	2.12673	0
720	2.12648	0
721	2.12624	0
722	2.12599	0
723	2.12575	0
724	2.12551	0
725	2.12527	0
726	2.12503	0
727	2.12479	0
728	2.12456	0
729	2.12432	0
730	2.12409	0
731	2.12386	0
732	2.12362	0
733	2.12339	0
734	2.12316	0
735	2.12293	0
736	2.12271	0
737	2.12248	0
738	2.12225	0
739	2.12203	0
740	2.12181	0
741	2.12159	0
742	2.12136	0
743	2.12114	0
744	2.12092	0
745	2.12071	0
746	2.12049	0
747	2.12027	0
748	2.12006	0
749	2.11984	0
750	2.11963	0
751	2.11942	0
752	2.11921	0
753	2.119	0
754	2.11879	0
755	2.11858	0
756	2.11837	0
757	2.11817	0
758	2.11796	0
759	2.11776	0
760	2.11755	0
761	2.11735	0
762	2.11715	0
763	2.11695	0
764	2.11675	0
765	2.11655	0
766	2.11635	0
767	2.11615	0
768	2.11596	0
769	2.11576	0
770	2.11557	0
771	2.11537	0
772	2.11518	0
773	2.11499	0
774	2.1148	0
775	2.11461	0
776	2.11442	0
777	2.11423	0
778	2.11404	0
779	2.11386	0
780	2.11367	0
781	2.11348	0
782	2.1133	0
783	2.11312	0
784	2.11293	0
785	2.11275	0
786	2.11257	0
787	2.11239	0
788	2.11221	0
789	2.11203	0
790	2.11185	0
791	2.11167	0
792	2.1115	0
793	2.11132	0
794	2.11115	0
795	2.11097	0
796	2.1108	0
797	2.11063	0
798	2.11045	0
799	2.11028	0
800	2.11011	0
801	2.10994	0
802	2.10977	0
803	2.1096	0
804	2.10943	0
805	2.10927	0
806	2.1091	0
807	2.10894	0
808	2.10877	0
809	2.10861	0
810	2.10844	0
811	2.10828	0
812	2.10812	0
813	2.10796	0
814	2.10779	0
815	2.10763	0
816	2.10747	0
817	2.10732	0
818	2.10716	0
819	2.107	0
820	2.10684	0
821	2.10669	0
822	2.10653	0
823	2.10637	0
824	2.10622	0
825	2.10607	0
826	2.10591	0
827	2.10576	0
828	2.10561	0
829	2.10546	0
830	2.10531	0
831	2.10516	0
832	2.10501	0
833	2.10486	0
834	2.10471	0
835	2.10456	0
836	2.10441	0
837	2.10427	0
838	2.10412	0
839	2.10398	0
840	2.10383	0
841	2.10369	0
842	2.10354	0
843	2.1034	0
844	2.10326	0
845	2.10312	0
846	2.10297	0
847	2.10283	0
848	2.10269	0
849	2.10255	0
850	2.10241	0
851	2.10228	0
852	2.10214	0
853	2.102	0
854	2.10186	0
855	2.10173	0
856	2.10159	0
857	2.10146	0
858	2.10132	0
859	2.10119	0
860	2.10105	0
861	2.10092	0
862	2.10079	0
863	2.10065	0
864	2.10052	0
865	2.10039	0
866	2.10026	0
867	2.10013	0
868	2.1	0
869	2.09987	0
870	2.09974	0
871	2.09961	0
872	2.09949	0
873	2.09936	0
874	2.09923	0
875	2.0991	0
876	2.09898	0
877	2.09885	0
878	2.09873	0
879	2.0986	0
880	2.09848	0
881	2.09836	0
882	2.09823	0
883	2.09811	0
884	2.09799	0
885	2.09787	0
886	2.09775	0
887	2.09762	0
888	2.0975	0
889	2.09738	0
890	2.09726	0
891	2.09715	0
892	2.09703	0
893	2.09691	0
894	2.09679	0
895	2.09667	0
896	2.09656	0
897	2.09644	0
898	2.09633	0
899	2.09621	0
900	2.09609	0
