# Supplementary material for: Anatomy of the energetic driving force for charge generation in organic solar cells
Source: Nat Commun. 2019 Jun 7;10:2520. doi: 10.1038/s41467-019-10434-3 (PMC6555791; doi:10.1038/s41467-019-10434-3)
Supplement: Supplementary file 4 — Source Data [file 41467_2019_10434_MOESM4_ESM.zip › OpticalSim/JAW_P3HT_ord.nk]

300	1.554226	0.05259
301	1.552553	0.052137
302	1.550848	0.051714
303	1.549114	0.051325
304	1.547353	0.05097
305	1.545564	0.050651
306	1.543752	0.05037
307	1.541916	0.050127
308	1.54006	0.049924
309	1.538185	0.049762
310	1.536293	0.049641
311	1.534387	0.049563
312	1.532468	0.049527
313	1.530539	0.049534
314	1.528601	0.049585
315	1.526657	0.049678
316	1.524708	0.049815
317	1.522757	0.049994
318	1.520806	0.050216
319	1.518856	0.050479
320	1.51691	0.050784
321	1.514968	0.051129
322	1.513034	0.051512
323	1.511107	0.051935
324	1.50919	0.052394
325	1.507284	0.052889
326	1.505389	0.053418
327	1.503508	0.05398
328	1.501641	0.054574
329	1.499789	0.055198
330	1.497952	0.05585
331	1.496131	0.056529
332	1.494326	0.057234
333	1.492538	0.057962
334	1.490766	0.058713
335	1.48901	0.059484
336	1.48727	0.060274
337	1.485546	0.061082
338	1.483838	0.061906
339	1.482144	0.062745
340	1.480464	0.063597
341	1.478798	0.064462
342	1.477143	0.065339
343	1.4755	0.066226
344	1.473867	0.067122
345	1.472242	0.068027
346	1.470626	0.068941
347	1.469015	0.069862
348	1.46741	0.07079
349	1.465809	0.071726
350	1.46421	0.072668
351	1.462612	0.073618
352	1.461014	0.074574
353	1.459414	0.075538
354	1.457811	0.07651
355	1.456204	0.07749
356	1.454591	0.078479
357	1.452971	0.079478
358	1.451344	0.080487
359	1.449708	0.081509
360	1.448063	0.082542
361	1.446407	0.08359
362	1.444739	0.084653
363	1.44306	0.085732
364	1.441368	0.086828
365	1.439663	0.087944
366	1.437945	0.089081
367	1.436213	0.090239
368	1.434468	0.091421
369	1.43271	0.092628
370	1.430938	0.093862
371	1.429153	0.095124
372	1.427356	0.096415
373	1.425547	0.097737
374	1.423726	0.099091
375	1.421895	0.100479
376	1.420053	0.101901
377	1.418203	0.10336
378	1.416345	0.104856
379	1.41448	0.10639
380	1.412609	0.107963
381	1.410734	0.109575
382	1.408855	0.111229
383	1.406975	0.112924
384	1.405093	0.11466
385	1.403212	0.116439
386	1.401333	0.11826
387	1.399457	0.120124
388	1.397586	0.122031
389	1.39572	0.12398
390	1.39386	0.125972
391	1.392009	0.128006
392	1.390167	0.130082
393	1.388334	0.1322
394	1.386513	0.134359
395	1.384703	0.136559
396	1.382905	0.138799
397	1.38112	0.141078
398	1.379348	0.143396
399	1.37759	0.145753
400	1.375846	0.148147
401	1.374115	0.150579
402	1.372398	0.153047
403	1.370695	0.155551
404	1.369005	0.158091
405	1.367328	0.160667
406	1.365664	0.163278
407	1.364011	0.165924
408	1.362369	0.168605
409	1.360738	0.171321
410	1.359116	0.174073
411	1.357504	0.176862
412	1.355899	0.179687
413	1.354301	0.182551
414	1.35271	0.185453
415	1.351124	0.188396
416	1.349543	0.19138
417	1.347966	0.194408
418	1.346392	0.197481
419	1.344822	0.200601
420	1.343255	0.203771
421	1.341691	0.206993
422	1.34013	0.21027
423	1.338573	0.213604
424	1.33702	0.216998
425	1.335472	0.220455
426	1.333931	0.223979
427	1.332397	0.227571
428	1.330874	0.231236
429	1.329362	0.234977
430	1.327864	0.238796
431	1.326384	0.242696
432	1.324924	0.246681
433	1.323487	0.250753
434	1.322079	0.254914
435	1.320702	0.259168
436	1.319361	0.263515
437	1.318061	0.267959
438	1.316807	0.2725
439	1.315605	0.27714
440	1.314459	0.281879
441	1.313375	0.286718
442	1.312359	0.291657
443	1.311417	0.296696
444	1.310555	0.301833
445	1.309778	0.307067
446	1.309092	0.312396
447	1.308504	0.317818
448	1.308019	0.32333
449	1.307641	0.328929
450	1.307378	0.334612
451	1.307232	0.340374
452	1.307209	0.346211
453	1.307314	0.352118
454	1.30755	0.358091
455	1.30792	0.364124
456	1.308427	0.370211
457	1.309074	0.376347
458	1.309863	0.382527
459	1.310796	0.388745
460	1.311873	0.394995
461	1.313096	0.401272
462	1.314465	0.407569
463	1.315979	0.413883
464	1.317638	0.420208
465	1.319441	0.426539
466	1.321388	0.432872
467	1.323476	0.439203
468	1.325705	0.445528
469	1.328072	0.451844
470	1.330576	0.458147
471	1.333216	0.464436
472	1.335989	0.470708
473	1.338895	0.476961
474	1.341932	0.483193
475	1.345098	0.489404
476	1.348393	0.495591
477	1.351817	0.501755
478	1.355369	0.507895
479	1.35905	0.51401
480	1.36286	0.520099
481	1.3668	0.526162
482	1.370871	0.532198
483	1.375075	0.538205
484	1.379415	0.544184
485	1.383893	0.550131
486	1.388512	0.556046
487	1.393274	0.561926
488	1.398184	0.567767
489	1.403243	0.573567
490	1.408457	0.57932
491	1.413828	0.585023
492	1.41936	0.59067
493	1.425055	0.596255
494	1.430917	0.601771
495	1.436947	0.607211
496	1.443149	0.612566
497	1.449523	0.617828
498	1.456069	0.622988
499	1.462789	0.628035
500	1.46968	0.632961
501	1.476741	0.637754
502	1.483969	0.642404
503	1.491361	0.6469
504	1.49891	0.651231
505	1.506611	0.655387
506	1.514457	0.659357
507	1.522438	0.663132
508	1.530546	0.666701
509	1.538769	0.670057
510	1.547096	0.673191
511	1.555514	0.676097
512	1.564009	0.678769
513	1.572567	0.681202
514	1.581172	0.683394
515	1.589808	0.685343
516	1.59846	0.68705
517	1.607112	0.688516
518	1.615746	0.689745
519	1.624348	0.690743
520	1.632902	0.691518
521	1.641393	0.692078
522	1.649807	0.692435
523	1.658133	0.692601
524	1.666359	0.692592
525	1.674477	0.692423
526	1.682479	0.692112
527	1.690361	0.691677
528	1.69812	0.691136
529	1.705757	0.69051
530	1.713276	0.689818
531	1.720683	0.689079
532	1.727986	0.688311
533	1.735197	0.687532
534	1.742332	0.686758
535	1.749408	0.686001
536	1.756444	0.685274
537	1.763463	0.684584
538	1.770488	0.683936
539	1.777544	0.68333
540	1.784657	0.682765
541	1.791851	0.682233
542	1.799154	0.681722
543	1.806588	0.681217
544	1.814176	0.680699
545	1.821937	0.680142
546	1.829889	0.679521
547	1.838045	0.678803
548	1.846412	0.677956
549	1.854994	0.676944
550	1.86379	0.675728
551	1.872794	0.674273
552	1.881992	0.672538
553	1.891366	0.670489
554	1.900892	0.668089
555	1.910541	0.665306
556	1.92028	0.662111
557	1.930067	0.658478
558	1.939862	0.654388
559	1.949616	0.649824
560	1.959281	0.64478
561	1.968805	0.639251
562	1.978135	0.633242
563	1.98722	0.626764
564	1.996006	0.619834
565	2.004444	0.612478
566	2.012484	0.604727
567	2.020083	0.596619
568	2.027201	0.588199
569	2.033802	0.579518
570	2.039856	0.57063
571	2.045343	0.561595
572	2.050246	0.552477
573	2.05456	0.543342
574	2.058287	0.534257
575	2.061436	0.52529
576	2.064028	0.51651
577	2.066093	0.507981
578	2.067668	0.499766
579	2.068802	0.491922
580	2.06955	0.484501
581	2.069975	0.477548
582	2.070148	0.471098
583	2.070144	0.465176
584	2.070044	0.459799
585	2.06993	0.45497
586	2.069886	0.45068
587	2.069994	0.44691
588	2.070336	0.443625
589	2.070985	0.440781
590	2.07201	0.438322
591	2.07347	0.436181
592	2.075415	0.434283
593	2.077883	0.432546
594	2.080899	0.430883
595	2.084475	0.429204
596	2.088609	0.427417
597	2.093285	0.425432
598	2.098476	0.423164
599	2.104141	0.420531
600	2.110229	0.41746
601	2.116678	0.413885
602	2.12342	0.409751
603	2.130379	0.405015
604	2.137475	0.399642
605	2.144625	0.393611
606	2.151747	0.386912
607	2.158755	0.379546
608	2.165571	0.371524
609	2.172116	0.36287
610	2.178318	0.353613
611	2.184109	0.343793
612	2.18943	0.333456
613	2.194228	0.322655
614	2.198456	0.311445
615	2.202076	0.299889
616	2.20506	0.288049
617	2.207384	0.275991
618	2.209037	0.263779
619	2.21001	0.251479
620	2.210305	0.239156
621	2.20993	0.22687
622	2.2089	0.21468
623	2.207233	0.202643
624	2.204954	0.19081
625	2.202094	0.179228
626	2.198685	0.167942
627	2.194764	0.156989
628	2.19037	0.146402
629	2.185544	0.13621
630	2.180327	0.126436
631	2.174763	0.117099
632	2.168894	0.108213
633	2.162763	0.099786
634	2.156412	0.091824
635	2.149881	0.084327
636	2.143209	0.077292
637	2.136433	0.070714
638	2.129588	0.064582
639	2.122706	0.058885
640	2.115817	0.053609
641	2.108949	0.048738
642	2.102125	0.044255
643	2.095369	0.040139
644	2.088699	0.036373
645	2.082131	0.032935
646	2.075681	0.029805
647	2.069361	0.026963
648	2.063179	0.024388
649	2.057144	0.022061
650	2.051261	0.019961
651	2.045535	0.018071
652	2.039967	0.016373
653	2.034559	0.014849
654	2.02931	0.013483
655	2.024219	0.012261
656	2.019284	0.011169
657	2.014503	0.010193
658	2.009871	0.009321
659	2.005385	0.008544
660	2.00104	0.007849
661	1.996832	0.007229
662	1.992755	0.006675
663	1.988805	0.006179
664	1.984977	0.005735
665	1.981265	0.005337
666	1.977665	0.00498
667	1.974171	0.004658
668	1.97078	0.004367
669	1.967486	0.004105
670	1.964284	0.003866
671	1.961172	0.00365
672	1.958144	0.003452
673	1.955196	0.003271
674	1.952326	0.003105
675	1.949529	0.002951
676	1.946803	0.00281
677	1.944143	0.002679
678	1.941548	0.002557
679	1.939013	0.002443
680	1.936538	0.002337
681	1.934119	0.002237
682	1.931753	0.002144
683	1.92944	0.002056
684	1.927176	0.001972
685	1.924959	0.001894
686	1.922789	0.001819
687	1.920663	0.001749
688	1.918579	0.001681
689	1.916536	0.001617
690	1.914533	0.001557
691	1.912568	0.001498
692	1.910639	0.001443
693	1.908747	0.00139
694	1.906889	0.001339
695	1.905064	0.001291
696	1.903272	0.001245
697	1.90151	0.0012
698	1.89978	0.001158
699	1.898078	0.001117
700	1.896406	0.001078
701	1.894761	0.00104
702	1.893143	0.001004
703	1.891551	0.00097
704	1.889985	0.000936
705	1.888443	0.000904
706	1.886926	0.000874
707	1.885432	0.000844
708	1.883961	0.000816
709	1.882513	0.000788
710	1.881086	0.000762
711	1.87968	0.000737
712	1.878295	0.000712
713	1.87693	0.000689
714	1.875585	0.000666
715	1.874259	0.000644
716	1.872952	0.000623
717	1.871662	0.000603
718	1.870391	0.000584
719	1.869138	0.000565
720	1.867901	0.000547
721	1.866681	0.000529
722	1.865478	0.000512
723	1.86429	0.000496
724	1.863118	0.000481
725	1.861962	0.000465
726	1.86082	0.000451
727	1.859693	0.000437
728	1.85858	0.000423
729	1.857482	0.00041
730	1.856397	0.000397
731	1.855326	0.000385
732	1.854267	0.000373
733	1.853222	0.000362
734	1.85219	0.000351
735	1.85117	0.00034
736	1.850162	0.00033
737	1.849166	0.00032
738	1.848181	0.00031
739	1.847209	0.000301
740	1.846247	0.000292
741	1.845297	0.000283
742	1.844358	0.000275
743	1.843429	0.000266
744	1.842511	0.000259
745	1.841603	0.000251
746	1.840705	0.000243
747	1.839817	0.000236
748	1.838939	0.000229
749	1.83807	0.000223
750	1.837211	0.000216
751	1.836361	0.00021
752	1.835521	0.000204
753	1.834689	0.000198
754	1.833866	0.000192
755	1.833051	0.000187
756	1.832245	0.000181
757	1.831448	0.000176
758	1.830659	0.000171
759	1.829877	0.000166
760	1.829104	0.000161
761	1.828339	0.000157
762	1.827581	0.000152
763	1.826831	0.000148
764	1.826088	0.000144
765	1.825353	0.00014
766	1.824625	0.000136
767	1.823904	0.000132
768	1.82319	0.000128
769	1.822483	0.000125
770	1.821783	0.000121
771	1.821089	0.000118
772	1.820402	0.000115
773	1.819722	0.000112
774	1.819048	0.000109
775	1.81838	0.000106
776	1.817719	0.000103
777	1.817063	0.0001
778	1.816414	0.000097
779	1.81577	0.000094
780	1.815133	0.000092
781	1.814501	0.000089
782	1.813875	0.000087
783	1.813254	0.000085
784	1.812639	0.000082
785	1.81203	0.00008
786	1.811426	0.000078
787	1.810827	0.000076
788	1.810234	0.000074
789	1.809645	0.000072
790	1.809062	0.00007
791	1.808484	0.000068
792	1.80791	0.000066
793	1.807342	0.000064
794	1.806779	0.000063
795	1.80622	0.000061
796	1.805666	0.000059
797	1.805116	0.000058
798	1.804571	0.000056
799	1.804031	0.000055
800	1.803495	0.000053
801	1.802964	0.000052
802	1.802437	0.000051
803	1.801914	0.000049
804	1.801395	0.000048
805	1.800881	0.000047
806	1.800371	0.000046
807	1.799865	0.000044
808	1.799363	0.000043
809	1.798864	0.000042
810	1.79837	0.000041
811	1.79788	0.00004
812	1.797394	0.000039
813	1.796911	0.000038
814	1.796432	0.000037
815	1.795957	0.000036
816	1.795485	0.000035
817	1.795017	0.000034
818	1.794553	0.000033
819	1.794092	0.000033
820	1.793635	0.000032
821	1.793181	0.000031
822	1.792731	0.00003
823	1.792284	0.000029
824	1.79184	0.000029
825	1.7914	0.000028
826	1.790963	0.000027
827	1.790529	0.000027
828	1.790098	0.000026
829	1.78967	0.000025
830	1.789246	0.000025
831	1.788824	0.000024
832	1.788406	0.000023
833	1.787991	0.000023
834	1.787578	0.000022
835	1.787169	0.000022
836	1.786762	0.000021
837	1.786359	0.000021
838	1.785958	0.00002
839	1.78556	0.00002
840	1.785165	0.000019
841	1.784773	0.000019
842	1.784383	0.000018
843	1.783996	0.000018
844	1.783612	0.000017
845	1.78323	0.000017
846	1.782851	0.000017
847	1.782475	0.000016
848	1.782101	0.000016
849	1.781729	0.000015
850	1.781361	0.000015
851	1.780994	0.000015
852	1.78063	0.000014
853	1.780269	0.000014
854	1.77991	0.000014
855	1.779553	0.000013
856	1.779199	0.000013
857	1.778847	0.000013
858	1.778498	0.000012
859	1.77815	0.000012
860	1.777805	0.000012
861	1.777463	0.000012
862	1.777122	0.000011
863	1.776784	0.000011
864	1.776448	0.000011
865	1.776114	0.000011
866	1.775782	0.00001
867	1.775452	0.00001
868	1.775124	0.00001
869	1.774799	0.00001
870	1.774475	0.000009
871	1.774154	0.000009
872	1.773834	0.000009
873	1.773517	0.000009
874	1.773201	0.000009
875	1.772888	0.000008
876	1.772576	0.000008
877	1.772267	0.000008
878	1.771959	0.000008
879	1.771653	0.000008
880	1.771349	0.000007
881	1.771047	0.000007
882	1.770747	0.000007
883	1.770448	0.000007
884	1.770152	0.000007
885	1.769857	0.000007
886	1.769564	0.000007
887	1.769272	0.000006
888	1.768983	0.000006
889	1.768695	0.000006
890	1.768409	0.000006
891	1.768125	0.000006
892	1.767842	0.000006
893	1.767561	0.000006
894	1.767281	0.000005
895	1.767004	0.000005
896	1.766727	0.000005
897	1.766453	0.000005
898	1.76618	0.000005
899	1.765908	0.000005
900	1.765639	0.000005
