# Supplementary material for: Anatomy of the energetic driving force for charge generation in organic solar cells
Source: Nat Commun. 2019 Jun 7;10:2520. doi: 10.1038/s41467-019-10434-3 (PMC6555791; doi:10.1038/s41467-019-10434-3)
Supplement: Supplementary file 4 — Source Data [file 41467_2019_10434_MOESM4_ESM.zip › OpticalSim/JAW_PCBM.nk]

300	2.145159	0.557334
301	2.141508	0.549645
302	2.137673	0.54259
303	2.13371	0.53616
304	2.129666	0.53034
305	2.125588	0.525111
306	2.121516	0.520454
307	2.117488	0.516345
308	2.113534	0.51276
309	2.109683	0.509675
310	2.105955	0.507064
311	2.10237	0.504906
312	2.098941	0.503182
313	2.09568	0.501874
314	2.092598	0.50097
315	2.089704	0.500465
316	2.08701	0.500356
317	2.084532	0.500644
318	2.082289	0.501337
319	2.080309	0.502443
320	2.07863	0.503971
321	2.077298	0.505925
322	2.076368	0.508309
323	2.075906	0.511112
324	2.075985	0.514314
325	2.076686	0.517879
326	2.078088	0.521753
327	2.080268	0.525861
328	2.083296	0.530109
329	2.087228	0.534384
330	2.092102	0.538556
331	2.097931	0.542482
332	2.104702	0.546014
333	2.112376	0.549
334	2.120883	0.551297
335	2.130123	0.552769
336	2.139977	0.553304
337	2.150301	0.552808
338	2.160939	0.551216
339	2.171726	0.548493
340	2.182492	0.544632
341	2.193074	0.539656
342	2.203315	0.533616
343	2.213076	0.526584
344	2.222233	0.518658
345	2.230682	0.509946
346	2.238345	0.50057
347	2.245164	0.49066
348	2.251105	0.480345
349	2.256156	0.469753
350	2.260327	0.459007
351	2.263641	0.448221
352	2.266141	0.437496
353	2.267878	0.426922
354	2.268915	0.416575
355	2.269319	0.406515
356	2.269161	0.396791
357	2.268513	0.387436
358	2.267444	0.378471
359	2.266022	0.369908
360	2.264308	0.361746
361	2.262359	0.353981
362	2.260225	0.346597
363	2.25795	0.339579
364	2.255571	0.332905
365	2.253118	0.326552
366	2.250617	0.320497
367	2.248087	0.314716
368	2.245543	0.309186
369	2.242995	0.303887
370	2.240452	0.298798
371	2.237918	0.293902
372	2.235397	0.289184
373	2.232888	0.284628
374	2.230393	0.280224
375	2.227911	0.275962
376	2.22544	0.271833
377	2.22298	0.26783
378	2.220529	0.263947
379	2.218086	0.26018
380	2.21565	0.256524
381	2.213221	0.252978
382	2.210799	0.249537
383	2.208384	0.2462
384	2.205976	0.242964
385	2.203577	0.239829
386	2.201187	0.236792
387	2.198807	0.233853
388	2.19644	0.231008
389	2.194087	0.228258
390	2.191749	0.2256
391	2.189428	0.223032
392	2.187127	0.220553
393	2.184848	0.218161
394	2.182591	0.215854
395	2.18036	0.21363
396	2.178157	0.211487
397	2.175982	0.209423
398	2.173838	0.207434
399	2.171727	0.20552
400	2.16965	0.203677
401	2.167609	0.201903
402	2.165605	0.200196
403	2.163639	0.198552
404	2.161712	0.19697
405	2.159826	0.195446
406	2.157981	0.193978
407	2.156179	0.192563
408	2.15442	0.191199
409	2.152704	0.189884
410	2.151032	0.188613
411	2.149405	0.187386
412	2.147822	0.186199
413	2.146284	0.185049
414	2.14479	0.183935
415	2.143341	0.182854
416	2.141937	0.181804
417	2.140577	0.180782
418	2.13926	0.179785
419	2.137987	0.178813
420	2.136757	0.177862
421	2.135569	0.176931
422	2.134423	0.176018
423	2.133318	0.17512
424	2.132252	0.174236
425	2.131227	0.173364
426	2.130239	0.172502
427	2.12929	0.171649
428	2.128377	0.170803
429	2.127499	0.169963
430	2.126656	0.169127
431	2.125847	0.168294
432	2.125069	0.167463
433	2.124324	0.166633
434	2.123608	0.165801
435	2.122921	0.164968
436	2.122262	0.164133
437	2.12163	0.163294
438	2.121024	0.162451
439	2.120442	0.161602
440	2.119883	0.160748
441	2.119347	0.159887
442	2.118831	0.159019
443	2.118335	0.158144
444	2.117858	0.15726
445	2.117399	0.156368
446	2.116956	0.155468
447	2.116528	0.154558
448	2.116115	0.153639
449	2.115715	0.15271
450	2.115327	0.151772
451	2.114951	0.150823
452	2.114585	0.149865
453	2.114228	0.148896
454	2.11388	0.147918
455	2.113539	0.146929
456	2.113205	0.145931
457	2.112876	0.144922
458	2.112553	0.143904
459	2.112233	0.142876
460	2.111917	0.141839
461	2.111604	0.140792
462	2.111293	0.139737
463	2.110983	0.138672
464	2.110673	0.137599
465	2.110363	0.136518
466	2.110053	0.135428
467	2.109741	0.134331
468	2.109428	0.133227
469	2.109113	0.132115
470	2.108794	0.130997
471	2.108472	0.129872
472	2.108146	0.128741
473	2.107816	0.127605
474	2.107482	0.126463
475	2.107142	0.125316
476	2.106798	0.124165
477	2.106447	0.123009
478	2.106091	0.12185
479	2.105728	0.120687
480	2.105359	0.119521
481	2.104983	0.118352
482	2.1046	0.117181
483	2.10421	0.116008
484	2.103813	0.114834
485	2.103408	0.113658
486	2.102995	0.112482
487	2.102575	0.111305
488	2.102147	0.110128
489	2.101711	0.108951
490	2.101266	0.107775
491	2.100814	0.1066
492	2.100353	0.105427
493	2.099884	0.104255
494	2.099406	0.103085
495	2.098921	0.101917
496	2.098427	0.100752
497	2.097925	0.09959
498	2.097414	0.098431
499	2.096896	0.097276
500	2.096369	0.096125
501	2.095834	0.094978
502	2.095291	0.093835
503	2.09474	0.092697
504	2.094181	0.091563
505	2.093615	0.090435
506	2.09304	0.089313
507	2.092458	0.088196
508	2.091869	0.087085
509	2.091272	0.08598
510	2.090667	0.084881
511	2.090056	0.083789
512	2.089437	0.082704
513	2.088812	0.081625
514	2.08818	0.080554
515	2.087541	0.07949
516	2.086896	0.078433
517	2.086245	0.077384
518	2.085587	0.076342
519	2.084923	0.075309
520	2.084254	0.074283
521	2.083578	0.073266
522	2.082897	0.072257
523	2.082211	0.071256
524	2.08152	0.070263
525	2.080823	0.069279
526	2.080122	0.068304
527	2.079416	0.067338
528	2.078705	0.06638
529	2.07799	0.065432
530	2.077271	0.064492
531	2.076547	0.063561
532	2.07582	0.06264
533	2.075089	0.061727
534	2.074354	0.060824
535	2.073616	0.05993
536	2.072875	0.059045
537	2.07213	0.05817
538	2.071383	0.057303
539	2.070633	0.056446
540	2.06988	0.055599
541	2.069125	0.054761
542	2.068368	0.053932
543	2.067609	0.053113
544	2.066847	0.052303
545	2.066084	0.051502
546	2.065319	0.050711
547	2.064552	0.049929
548	2.063784	0.049156
549	2.063015	0.048393
550	2.062245	0.047639
551	2.061474	0.046894
552	2.060702	0.046158
553	2.059929	0.045432
554	2.059155	0.044715
555	2.058382	0.044007
556	2.057608	0.043308
557	2.056834	0.042618
558	2.056059	0.041937
559	2.055285	0.041264
560	2.054511	0.040601
561	2.053737	0.039947
562	2.052963	0.039301
563	2.052191	0.038664
564	2.051418	0.038036
565	2.050647	0.037416
566	2.049876	0.036805
567	2.049106	0.036203
568	2.048337	0.035608
569	2.04757	0.035023
570	2.046803	0.034445
571	2.046038	0.033875
572	2.045275	0.033314
573	2.044513	0.032761
574	2.043752	0.032216
575	2.042993	0.031678
576	2.042236	0.031149
577	2.04148	0.030627
578	2.040727	0.030113
579	2.039975	0.029607
580	2.039226	0.029108
581	2.038478	0.028617
582	2.037733	0.028133
583	2.03699	0.027656
584	2.036249	0.027187
585	2.035511	0.026724
586	2.034775	0.026269
587	2.034041	0.025821
588	2.03331	0.025379
589	2.032582	0.024945
590	2.031856	0.024517
591	2.031133	0.024096
592	2.030413	0.023682
593	2.029695	0.023274
594	2.02898	0.022872
595	2.028269	0.022477
596	2.02756	0.022088
597	2.026854	0.021706
598	2.02615	0.021329
599	2.02545	0.020959
600	2.024753	0.020594
601	2.024059	0.020236
602	2.023368	0.019883
603	2.022681	0.019536
604	2.021996	0.019194
605	2.021315	0.018858
606	2.020636	0.018528
607	2.019961	0.018203
608	2.01929	0.017884
609	2.018621	0.017569
610	2.017956	0.01726
611	2.017294	0.016956
612	2.016635	0.016658
613	2.01598	0.016364
614	2.015328	0.016075
615	2.01468	0.015791
616	2.014035	0.015511
617	2.013393	0.015237
618	2.012755	0.014967
619	2.01212	0.014701
620	2.011488	0.01444
621	2.01086	0.014184
622	2.010236	0.013932
623	2.009614	0.013684
624	2.008996	0.013441
625	2.008382	0.013201
626	2.007771	0.012966
627	2.007164	0.012735
628	2.00656	0.012508
629	2.005959	0.012284
630	2.005362	0.012065
631	2.004768	0.011849
632	2.004178	0.011637
633	2.003591	0.011429
634	2.003008	0.011225
635	2.002428	0.011024
636	2.001851	0.010826
637	2.001278	0.010632
638	2.000708	0.010442
639	2.000142	0.010254
640	1.999579	0.01007
641	1.999019	0.009889
642	1.998463	0.009712
643	1.99791	0.009537
644	1.997361	0.009366
645	1.996815	0.009198
646	1.996272	0.009032
647	1.995733	0.00887
648	1.995196	0.00871
649	1.994664	0.008554
650	1.994134	0.0084
651	1.993608	0.008249
652	1.993085	0.0081
653	1.992565	0.007954
654	1.992049	0.007811
655	1.991535	0.00767
656	1.991025	0.007532
657	1.990519	0.007397
658	1.990015	0.007263
659	1.989514	0.007132
660	1.989017	0.007004
661	1.988523	0.006878
662	1.988032	0.006754
663	1.987544	0.006632
664	1.987059	0.006513
665	1.986577	0.006395
666	1.986099	0.00628
667	1.985623	0.006167
668	1.98515	0.006056
669	1.984681	0.005947
670	1.984214	0.00584
671	1.98375	0.005734
672	1.98329	0.005631
673	1.982832	0.00553
674	1.982377	0.00543
675	1.981925	0.005332
676	1.981476	0.005236
677	1.98103	0.005142
678	1.980587	0.00505
679	1.980147	0.004959
680	1.979709	0.004869
681	1.979274	0.004782
682	1.978842	0.004696
683	1.978413	0.004611
684	1.977987	0.004529
685	1.977563	0.004447
686	1.977142	0.004367
687	1.976724	0.004289
688	1.976308	0.004212
689	1.975895	0.004136
690	1.975485	0.004062
691	1.975077	0.003989
692	1.974672	0.003918
693	1.974269	0.003847
694	1.973869	0.003778
695	1.973472	0.003711
696	1.973077	0.003644
697	1.972685	0.003579
698	1.972295	0.003515
699	1.971908	0.003452
700	1.971523	0.00339
701	1.971141	0.00333
702	1.970761	0.00327
703	1.970383	0.003212
704	1.970008	0.003154
705	1.969635	0.003098
706	1.969265	0.003043
707	1.968897	0.002989
708	1.968531	0.002935
709	1.968168	0.002883
710	1.967807	0.002832
711	1.967448	0.002781
712	1.967091	0.002732
713	1.966737	0.002683
714	1.966385	0.002636
715	1.966035	0.002589
716	1.965687	0.002543
717	1.965342	0.002498
718	1.964998	0.002453
719	1.964657	0.00241
720	1.964318	0.002367
721	1.963981	0.002325
722	1.963646	0.002284
723	1.963313	0.002244
724	1.962983	0.002204
725	1.962654	0.002165
726	1.962327	0.002127
727	1.962003	0.00209
728	1.96168	0.002053
729	1.96136	0.002016
730	1.961041	0.001981
731	1.960724	0.001946
732	1.96041	0.001912
733	1.960097	0.001878
734	1.959786	0.001845
735	1.959477	0.001813
736	1.95917	0.001781
737	1.958864	0.00175
738	1.958561	0.001719
739	1.958259	0.001689
740	1.95796	0.00166
741	1.957662	0.001631
742	1.957366	0.001602
743	1.957071	0.001574
744	1.956779	0.001547
745	1.956488	0.00152
746	1.956199	0.001493
747	1.955912	0.001467
748	1.955626	0.001442
749	1.955342	0.001417
750	1.95506	0.001392
751	1.954779	0.001368
752	1.9545	0.001344
753	1.954223	0.001321
754	1.953947	0.001298
755	1.953673	0.001275
756	1.953401	0.001253
757	1.95313	0.001232
758	1.952861	0.001211
759	1.952593	0.00119
760	1.952327	0.001169
761	1.952063	0.001149
762	1.9518	0.001129
763	1.951538	0.00111
764	1.951278	0.001091
765	1.95102	0.001072
766	1.950763	0.001054
767	1.950507	0.001036
768	1.950253	0.001018
769	1.950001	0.001
770	1.94975	0.000983
771	1.9495	0.000966
772	1.949252	0.00095
773	1.949005	0.000934
774	1.948759	0.000918
775	1.948515	0.000902
776	1.948273	0.000887
777	1.948031	0.000872
778	1.947791	0.000857
779	1.947553	0.000842
780	1.947315	0.000828
781	1.94708	0.000814
782	1.946845	0.0008
783	1.946612	0.000787
784	1.94638	0.000774
785	1.946149	0.000761
786	1.945919	0.000748
787	1.945691	0.000735
788	1.945464	0.000723
789	1.945238	0.000711
790	1.945014	0.000699
791	1.944791	0.000687
792	1.944569	0.000675
793	1.944348	0.000664
794	1.944128	0.000653
795	1.94391	0.000642
796	1.943693	0.000631
797	1.943477	0.000621
798	1.943262	0.00061
799	1.943048	0.0006
800	1.942835	0.00059
801	1.942624	0.00058
802	1.942413	0.000571
803	1.942204	0.000561
804	1.941996	0.000552
805	1.941789	0.000543
806	1.941583	0.000534
807	1.941378	0.000525
808	1.941175	0.000516
809	1.940972	0.000508
810	1.94077	0.000499
811	1.94057	0.000491
812	1.94037	0.000483
813	1.940172	0.000475
814	1.939975	0.000467
815	1.939778	0.00046
816	1.939583	0.000452
817	1.939388	0.000445
818	1.939195	0.000438
819	1.939003	0.00043
820	1.938811	0.000423
821	1.938621	0.000416
822	1.938431	0.00041
823	1.938243	0.000403
824	1.938055	0.000396
825	1.937869	0.00039
826	1.937683	0.000384
827	1.937499	0.000377
828	1.937315	0.000371
829	1.937132	0.000365
830	1.93695	0.000359
831	1.936769	0.000354
832	1.936589	0.000348
833	1.93641	0.000342
834	1.936232	0.000337
835	1.936054	0.000331
836	1.935878	0.000326
837	1.935702	0.000321
838	1.935527	0.000316
839	1.935353	0.000311
840	1.93518	0.000306
841	1.935008	0.000301
842	1.934837	0.000296
843	1.934666	0.000291
844	1.934497	0.000287
845	1.934328	0.000282
846	1.93416	0.000278
847	1.933992	0.000273
848	1.933826	0.000269
849	1.93366	0.000265
850	1.933496	0.00026
851	1.933331	0.000256
852	1.933168	0.000252
853	1.933006	0.000248
854	1.932844	0.000244
855	1.932683	0.000241
856	1.932523	0.000237
857	1.932364	0.000233
858	1.932205	0.000229
859	1.932047	0.000226
860	1.93189	0.000222
861	1.931733	0.000219
862	1.931578	0.000215
863	1.931423	0.000212
864	1.931269	0.000209
865	1.931115	0.000205
866	1.930962	0.000202
867	1.93081	0.000199
868	1.930659	0.000196
869	1.930508	0.000193
870	1.930358	0.00019
871	1.930209	0.000187
872	1.93006	0.000184
873	1.929912	0.000181
874	1.929765	0.000179
875	1.929619	0.000176
876	1.929473	0.000173
877	1.929327	0.00017
878	1.929183	0.000168
879	1.929039	0.000165
880	1.928896	0.000163
881	1.928753	0.00016
882	1.928611	0.000158
883	1.92847	0.000155
884	1.928329	0.000153
885	1.928189	0.000151
886	1.92805	0.000148
887	1.927911	0.000146
888	1.927773	0.000144
889	1.927635	0.000142
890	1.927498	0.00014
891	1.927362	0.000137
892	1.927226	0.000135
893	1.927091	0.000133
894	1.926956	0.000131
895	1.926822	0.000129
896	1.926689	0.000127
897	1.926556	0.000125
898	1.926424	0.000124
899	1.926292	0.000122
900	1.926161	0.00012
