# Supplementary material for: Anatomy of the energetic driving force for charge generation in organic solar cells
Source: Nat Commun. 2019 Jun 7;10:2520. doi: 10.1038/s41467-019-10434-3 (PMC6555791; doi:10.1038/s41467-019-10434-3)
Supplement: Supplementary file 4 — Source Data [file 41467_2019_10434_MOESM4_ESM.zip › OpticalSim/JAW_PDCBT_ord.nk]

300	1.546222	0.056891
301	1.544995	0.056474
302	1.543756	0.056064
303	1.542504	0.05566
304	1.54124	0.055264
305	1.539962	0.054876
306	1.538671	0.054495
307	1.537367	0.054122
308	1.536049	0.053758
309	1.534716	0.053403
310	1.53337	0.053058
311	1.532008	0.052722
312	1.530632	0.052396
313	1.52924	0.052081
314	1.527833	0.051777
315	1.526411	0.051485
316	1.524973	0.051206
317	1.523518	0.050939
318	1.522048	0.050686
319	1.520561	0.050448
320	1.519059	0.050224
321	1.517539	0.050016
322	1.516004	0.049824
323	1.514452	0.049649
324	1.512883	0.049491
325	1.511299	0.049353
326	1.509698	0.049233
327	1.508082	0.049133
328	1.50645	0.049054
329	1.504802	0.048997
330	1.503139	0.048961
331	1.501462	0.048949
332	1.49977	0.04896
333	1.498064	0.048996
334	1.496345	0.049056
335	1.494613	0.049142
336	1.492868	0.049255
337	1.491112	0.049395
338	1.489344	0.049562
339	1.487567	0.049757
340	1.485779	0.049981
341	1.483982	0.050235
342	1.482177	0.050518
343	1.480365	0.050831
344	1.478547	0.051174
345	1.476722	0.051548
346	1.474893	0.051953
347	1.47306	0.052389
348	1.471224	0.052856
349	1.469386	0.053355
350	1.467547	0.053885
351	1.465707	0.054447
352	1.463869	0.05504
353	1.462032	0.055664
354	1.460198	0.056319
355	1.458367	0.057005
356	1.45654	0.057721
357	1.454719	0.058468
358	1.452904	0.059243
359	1.451096	0.060048
360	1.449295	0.060882
361	1.447503	0.061743
362	1.44572	0.062632
363	1.443947	0.063547
364	1.442183	0.064488
365	1.440431	0.065454
366	1.438689	0.066444
367	1.43696	0.067457
368	1.435242	0.068492
369	1.433536	0.06955
370	1.431842	0.070627
371	1.430161	0.071724
372	1.428491	0.072839
373	1.426835	0.073972
374	1.42519	0.075122
375	1.423556	0.076287
376	1.421934	0.077467
377	1.420323	0.07866
378	1.418723	0.079866
379	1.417132	0.081084
380	1.415549	0.082313
381	1.413975	0.083553
382	1.412409	0.084801
383	1.410848	0.086059
384	1.409293	0.087325
385	1.407741	0.0886
386	1.406192	0.089881
387	1.404645	0.09117
388	1.403098	0.092466
389	1.40155	0.093769
390	1.399999	0.095078
391	1.398443	0.096395
392	1.396883	0.09772
393	1.395314	0.099052
394	1.393738	0.100393
395	1.39215	0.101742
396	1.390551	0.103102
397	1.388939	0.104473
398	1.387312	0.105856
399	1.385669	0.107253
400	1.384008	0.108664
401	1.382329	0.110092
402	1.38063	0.111538
403	1.378909	0.113004
404	1.377166	0.114492
405	1.375401	0.116004
406	1.373611	0.117542
407	1.371798	0.119109
408	1.369959	0.120708
409	1.368096	0.12234
410	1.366208	0.124008
411	1.364294	0.125716
412	1.362356	0.127464
413	1.360394	0.129258
414	1.358408	0.131098
415	1.356399	0.132989
416	1.354369	0.134932
417	1.352319	0.136931
418	1.350249	0.138987
419	1.348163	0.141105
420	1.346062	0.143285
421	1.343947	0.145532
422	1.341822	0.147846
423	1.339689	0.15023
424	1.337551	0.152686
425	1.33541	0.155216
426	1.333269	0.157822
427	1.331131	0.160505
428	1.329001	0.163266
429	1.32688	0.166105
430	1.324773	0.169025
431	1.322682	0.172025
432	1.320612	0.175106
433	1.318565	0.178267
434	1.316545	0.181508
435	1.314556	0.18483
436	1.3126	0.18823
437	1.310681	0.191709
438	1.308801	0.195264
439	1.306964	0.198896
440	1.305173	0.202601
441	1.303429	0.206379
442	1.301736	0.210227
443	1.300094	0.214144
444	1.298507	0.218127
445	1.296975	0.222175
446	1.2955	0.226285
447	1.294082	0.230455
448	1.292724	0.234684
449	1.291424	0.238969
450	1.290185	0.243309
451	1.289005	0.247701
452	1.287885	0.252145
453	1.286824	0.256639
454	1.285823	0.261182
455	1.28488	0.265773
456	1.283996	0.270412
457	1.283169	0.275098
458	1.2824	0.279832
459	1.281687	0.284614
460	1.281031	0.289445
461	1.280431	0.294325
462	1.279888	0.299255
463	1.279401	0.304238
464	1.278971	0.309275
465	1.278599	0.314368
466	1.278287	0.319519
467	1.278036	0.32473
468	1.277847	0.330003
469	1.277725	0.33534
470	1.277671	0.340744
471	1.277689	0.346217
472	1.277784	0.35176
473	1.27796	0.357375
474	1.278221	0.363063
475	1.278573	0.368826
476	1.279021	0.374663
477	1.279573	0.380575
478	1.280234	0.386561
479	1.281011	0.392619
480	1.281911	0.398747
481	1.28294	0.404944
482	1.284106	0.411204
483	1.285415	0.417524
484	1.286874	0.4239
485	1.288489	0.430324
486	1.290267	0.436792
487	1.292212	0.443294
488	1.294331	0.449824
489	1.296625	0.456373
490	1.299101	0.462932
491	1.301759	0.469491
492	1.304602	0.47604
493	1.307631	0.482569
494	1.310845	0.489068
495	1.314243	0.495526
496	1.317823	0.501933
497	1.321581	0.508279
498	1.325514	0.514555
499	1.329616	0.52075
500	1.333881	0.526857
501	1.338301	0.532867
502	1.342869	0.538773
503	1.347577	0.544569
504	1.352414	0.55025
505	1.357372	0.555811
506	1.362441	0.56125
507	1.36761	0.566565
508	1.37287	0.571754
509	1.37821	0.57682
510	1.383621	0.581763
511	1.389092	0.586587
512	1.394616	0.591295
513	1.400184	0.595894
514	1.405789	0.60039
515	1.411424	0.604789
516	1.417085	0.609101
517	1.422768	0.613333
518	1.428469	0.617495
519	1.434189	0.621596
520	1.439927	0.625648
521	1.445685	0.629658
522	1.451466	0.633637
523	1.457277	0.637595
524	1.463123	0.641539
525	1.469012	0.645478
526	1.474953	0.649418
527	1.480959	0.653364
528	1.487039	0.657322
529	1.493208	0.661292
530	1.499479	0.665276
531	1.505865	0.669273
532	1.512383	0.673279
533	1.519045	0.67729
534	1.525868	0.681297
535	1.532864	0.685291
536	1.540048	0.68926
537	1.547431	0.69319
538	1.555024	0.697066
539	1.562837	0.700871
540	1.570877	0.704583
541	1.579151	0.708184
542	1.58766	0.71165
543	1.596406	0.714959
544	1.605386	0.718087
545	1.614597	0.721009
546	1.624031	0.723702
547	1.633677	0.726142
548	1.643522	0.728304
549	1.65355	0.730167
550	1.663742	0.73171
551	1.674076	0.732912
552	1.684528	0.733756
553	1.695071	0.734227
554	1.705676	0.734313
555	1.716313	0.734002
556	1.726948	0.733288
557	1.737548	0.732169
558	1.748077	0.730645
559	1.758499	0.728719
560	1.768779	0.726401
561	1.77888	0.723703
562	1.788768	0.720641
563	1.798407	0.717239
564	1.807767	0.71352
565	1.816815	0.709517
566	1.825527	0.705263
567	1.833877	0.700797
568	1.841846	0.696162
569	1.84942	0.691404
570	1.856589	0.686572
571	1.86335	0.681718
572	1.869707	0.676895
573	1.87567	0.672157
574	1.881258	0.667559
575	1.886495	0.663154
576	1.891417	0.658994
577	1.896065	0.655126
578	1.900489	0.651593
579	1.904747	0.648434
580	1.908902	0.645678
581	1.913025	0.643348
582	1.917192	0.641454
583	1.921479	0.639998
584	1.92597	0.638969
585	1.930744	0.638345
586	1.93588	0.638091
587	1.941453	0.638159
588	1.947534	0.638489
589	1.954183	0.639011
590	1.961452	0.639643
591	1.969381	0.640296
592	1.977998	0.640874
593	1.987316	0.641276
594	1.997334	0.6414
595	2.008037	0.641141
596	2.019394	0.6404
597	2.03136	0.63908
598	2.04388	0.637091
599	2.056883	0.634352
600	2.070289	0.63079
601	2.084012	0.626346
602	2.097954	0.62097
603	2.112018	0.614627
604	2.126098	0.607293
605	2.140091	0.598959
606	2.153892	0.589627
607	2.1674	0.579313
608	2.180516	0.568042
609	2.193145	0.555852
610	2.205199	0.54279
611	2.216599	0.528912
612	2.227271	0.514283
613	2.237149	0.498971
614	2.246178	0.483054
615	2.254311	0.46661
616	2.26151	0.449723
617	2.267748	0.432477
618	2.273004	0.414958
619	2.277268	0.397252
620	2.28054	0.379443
621	2.282827	0.361614
622	2.284142	0.343843
623	2.284508	0.326208
624	2.283953	0.308779
625	2.282511	0.291624
626	2.280222	0.274805
627	2.277131	0.25838
628	2.273285	0.242398
629	2.268735	0.226904
630	2.263536	0.211939
631	2.257741	0.197533
632	2.251409	0.183716
633	2.244595	0.170506
634	2.237356	0.157921
635	2.229748	0.145969
636	2.221825	0.134655
637	2.213641	0.12398
638	2.205247	0.11394
639	2.196692	0.104524
640	2.18802	0.095721
641	2.179276	0.087517
642	2.170498	0.079891
643	2.161723	0.072824
644	2.152986	0.066293
645	2.144315	0.060274
646	2.135737	0.054741
647	2.127277	0.049668
648	2.118953	0.045029
649	2.110784	0.040796
650	2.102784	0.036943
651	2.094964	0.033444
652	2.087334	0.030273
653	2.079901	0.027404
654	2.07267	0.024814
655	2.065643	0.02248
656	2.058821	0.02038
657	2.052205	0.018493
658	2.045794	0.016799
659	2.039583	0.015281
660	2.03357	0.013921
661	2.02775	0.012705
662	2.022119	0.011617
663	2.016671	0.010644
664	2.0114	0.009775
665	2.006299	0.008997
666	2.001364	0.008302
667	1.996586	0.00768
668	1.991961	0.007124
669	1.987482	0.006625
670	1.983142	0.006177
671	1.978936	0.005775
672	1.974857	0.005413
673	1.9709	0.005087
674	1.96706	0.004792
675	1.96333	0.004526
676	1.959707	0.004284
677	1.956185	0.004064
678	1.952759	0.003863
679	1.949426	0.003679
680	1.946181	0.003511
681	1.94302	0.003357
682	1.93994	0.003214
683	1.936936	0.003083
684	1.934007	0.002961
685	1.931147	0.002847
686	1.928356	0.002742
687	1.925629	0.002643
688	1.922965	0.002551
689	1.920361	0.002464
690	1.917814	0.002383
691	1.915322	0.002306
692	1.912883	0.002234
693	1.910495	0.002165
694	1.908157	0.002101
695	1.905866	0.002039
696	1.903621	0.00198
697	1.901421	0.001924
698	1.899263	0.001871
699	1.897146	0.00182
700	1.89507	0.001772
701	1.893032	0.001725
702	1.891031	0.001681
703	1.889067	0.001638
704	1.887138	0.001597
705	1.885242	0.001557
706	1.88338	0.001519
707	1.88155	0.001482
708	1.879751	0.001447
709	1.877982	0.001413
710	1.876243	0.00138
711	1.874532	0.001348
712	1.872849	0.001317
713	1.871193	0.001287
714	1.869563	0.001259
715	1.867959	0.001231
716	1.86638	0.001204
717	1.864825	0.001177
718	1.863293	0.001152
719	1.861785	0.001127
720	1.860299	0.001103
721	1.858835	0.00108
722	1.857392	0.001057
723	1.855971	0.001035
724	1.854569	0.001014
725	1.853188	0.000993
726	1.851826	0.000973
727	1.850483	0.000953
728	1.849158	0.000934
729	1.847852	0.000915
730	1.846563	0.000897
731	1.845292	0.000879
732	1.844038	0.000862
733	1.8428	0.000845
734	1.841578	0.000828
735	1.840372	0.000812
736	1.839182	0.000796
737	1.838007	0.000781
738	1.836847	0.000766
739	1.835702	0.000751
740	1.834571	0.000737
741	1.833454	0.000723
742	1.832351	0.000709
743	1.831261	0.000696
744	1.830184	0.000683
745	1.82912	0.00067
746	1.828069	0.000658
747	1.827031	0.000646
748	1.826005	0.000634
749	1.82499	0.000622
750	1.823988	0.000611
751	1.822997	0.0006
752	1.822017	0.000589
753	1.821048	0.000578
754	1.820091	0.000568
755	1.819144	0.000557
756	1.818207	0.000547
757	1.817281	0.000538
758	1.816366	0.000528
759	1.81546	0.000519
760	1.814564	0.000509
761	1.813677	0.0005
762	1.812801	0.000492
763	1.811933	0.000483
764	1.811075	0.000474
765	1.810225	0.000466
766	1.809385	0.000458
767	1.808553	0.00045
768	1.80773	0.000442
769	1.806915	0.000435
770	1.806109	0.000427
771	1.805311	0.00042
772	1.80452	0.000413
773	1.803738	0.000406
774	1.802964	0.000399
775	1.802197	0.000392
776	1.801438	0.000385
777	1.800686	0.000379
778	1.799942	0.000372
779	1.799204	0.000366
780	1.798474	0.00036
781	1.797751	0.000354
782	1.797035	0.000348
783	1.796325	0.000342
784	1.795622	0.000336
785	1.794926	0.000331
786	1.794237	0.000325
787	1.793553	0.00032
788	1.792876	0.000315
789	1.792206	0.00031
790	1.791541	0.000304
791	1.790882	0.000299
792	1.79023	0.000295
793	1.789583	0.00029
794	1.788942	0.000285
795	1.788307	0.00028
796	1.787677	0.000276
797	1.787053	0.000271
798	1.786435	0.000267
799	1.785821	0.000263
800	1.785214	0.000259
801	1.784611	0.000254
802	1.784014	0.00025
803	1.783422	0.000246
804	1.782834	0.000243
805	1.782252	0.000239
806	1.781675	0.000235
807	1.781102	0.000231
808	1.780535	0.000228
809	1.779972	0.000224
810	1.779414	0.00022
811	1.77886	0.000217
812	1.778311	0.000214
813	1.777767	0.00021
814	1.777226	0.000207
815	1.776691	0.000204
816	1.776159	0.000201
817	1.775632	0.000198
818	1.775109	0.000195
819	1.774591	0.000192
820	1.774076	0.000189
821	1.773566	0.000186
822	1.773059	0.000183
823	1.772557	0.00018
824	1.772058	0.000177
825	1.771564	0.000175
826	1.771073	0.000172
827	1.770586	0.000169
828	1.770102	0.000167
829	1.769623	0.000164
830	1.769147	0.000162
831	1.768674	0.00016
832	1.768206	0.000157
833	1.76774	0.000155
834	1.767279	0.000152
835	1.76682	0.00015
836	1.766366	0.000148
837	1.765914	0.000146
838	1.765466	0.000144
839	1.765021	0.000142
840	1.76458	0.000139
841	1.764141	0.000137
842	1.763706	0.000135
843	1.763274	0.000133
844	1.762845	0.000132
845	1.762419	0.00013
846	1.761997	0.000128
847	1.761577	0.000126
848	1.76116	0.000124
849	1.760746	0.000122
850	1.760335	0.000121
851	1.759927	0.000119
852	1.759522	0.000117
853	1.75912	0.000115
854	1.75872	0.000114
855	1.758324	0.000112
856	1.75793	0.000111
857	1.757538	0.000109
858	1.75715	0.000108
859	1.756764	0.000106
860	1.756381	0.000105
861	1.756	0.000103
862	1.755622	0.000102
863	1.755246	0.0001
864	1.754873	0.000099
865	1.754503	0.000097
866	1.754135	0.000096
867	1.753769	0.000095
868	1.753406	0.000093
869	1.753045	0.000092
870	1.752687	0.000091
871	1.752331	0.00009
872	1.751977	0.000088
873	1.751626	0.000087
874	1.751276	0.000086
875	1.75093	0.000085
876	1.750585	0.000084
877	1.750243	0.000083
878	1.749902	0.000082
879	1.749564	0.00008
880	1.749228	0.000079
881	1.748895	0.000078
882	1.748563	0.000077
883	1.748234	0.000076
884	1.747906	0.000075
885	1.747581	0.000074
886	1.747257	0.000073
887	1.746936	0.000072
888	1.746617	0.000071
889	1.746299	0.00007
890	1.745984	0.000069
891	1.74567	0.000069
892	1.745359	0.000068
893	1.745049	0.000067
894	1.744742	0.000066
895	1.744436	0.000065
896	1.744132	0.000064
897	1.743829	0.000063
898	1.743529	0.000063
899	1.74323	0.000062
900	1.742934	0.000061
