# Supplementary material for: Anatomy of the energetic driving force for charge generation in organic solar cells
Source: Nat Commun. 2019 Jun 7;10:2520. doi: 10.1038/s41467-019-10434-3 (PMC6555791; doi:10.1038/s41467-019-10434-3)
Supplement: Supplementary file 4 — Source Data [file 41467_2019_10434_MOESM4_ESM.zip › OpticalSim/JAW_PTB7_ord.nk]

300	1.58336	0.165581
301	1.58436	0.16549
302	1.585406	0.165307
303	1.586489	0.165029
304	1.587601	0.164652
305	1.588734	0.164175
306	1.589878	0.163597
307	1.591026	0.162916
308	1.592169	0.162132
309	1.593299	0.161246
310	1.594408	0.160259
311	1.595488	0.159173
312	1.596533	0.15799
313	1.597535	0.156712
314	1.598486	0.155342
315	1.599381	0.153885
316	1.600214	0.152344
317	1.600977	0.150723
318	1.601667	0.149026
319	1.602277	0.147259
320	1.602803	0.145427
321	1.603241	0.143535
322	1.603586	0.141588
323	1.603834	0.139593
324	1.603983	0.137555
325	1.604029	0.13548
326	1.60397	0.133375
327	1.603803	0.131246
328	1.603526	0.1291
329	1.603139	0.126943
330	1.60264	0.124783
331	1.602028	0.122625
332	1.601303	0.120477
333	1.600465	0.118346
334	1.599515	0.116239
335	1.598454	0.114162
336	1.597283	0.112122
337	1.596005	0.110127
338	1.594621	0.108184
339	1.593134	0.106298
340	1.591548	0.104476
341	1.589867	0.102726
342	1.588095	0.101052
343	1.586236	0.099461
344	1.584296	0.097959
345	1.58228	0.09655
346	1.580194	0.09524
347	1.578045	0.094033
348	1.57584	0.092933
349	1.573585	0.091944
350	1.571289	0.091069
351	1.568958	0.09031
352	1.566602	0.089669
353	1.564227	0.089147
354	1.561843	0.088745
355	1.559457	0.088463
356	1.557079	0.0883
357	1.554715	0.088254
358	1.552375	0.088324
359	1.550067	0.088506
360	1.547797	0.088798
361	1.545574	0.089194
362	1.543405	0.089691
363	1.541295	0.090282
364	1.539252	0.090962
365	1.537281	0.091725
366	1.535386	0.092563
367	1.533572	0.09347
368	1.531843	0.094438
369	1.530201	0.095459
370	1.528649	0.096526
371	1.527189	0.09763
372	1.52582	0.098762
373	1.524543	0.099916
374	1.523358	0.101084
375	1.522262	0.102256
376	1.521254	0.103427
377	1.520331	0.104589
378	1.51949	0.105734
379	1.518727	0.106858
380	1.518037	0.107953
381	1.517416	0.109014
382	1.516858	0.110037
383	1.516359	0.111016
384	1.515912	0.111949
385	1.515511	0.112833
386	1.515151	0.113664
387	1.514824	0.114441
388	1.514525	0.115162
389	1.514247	0.115827
390	1.513985	0.116436
391	1.513733	0.116988
392	1.513484	0.117485
393	1.513233	0.117928
394	1.512975	0.118319
395	1.512705	0.11866
396	1.512417	0.118954
397	1.512109	0.119203
398	1.511775	0.119411
399	1.511412	0.119581
400	1.511017	0.119717
401	1.510587	0.119823
402	1.51012	0.119903
403	1.509613	0.119961
404	1.509066	0.12
405	1.508476	0.120026
406	1.507843	0.120042
407	1.507167	0.120053
408	1.506448	0.120062
409	1.505685	0.120074
410	1.50488	0.120092
411	1.504032	0.12012
412	1.503144	0.120162
413	1.502217	0.12022
414	1.501252	0.120298
415	1.500252	0.120399
416	1.499218	0.120525
417	1.498152	0.120679
418	1.497057	0.120863
419	1.495936	0.121079
420	1.49479	0.121328
421	1.493623	0.121612
422	1.492437	0.121932
423	1.491235	0.122289
424	1.49002	0.122684
425	1.488795	0.123116
426	1.487561	0.123587
427	1.486321	0.124095
428	1.485079	0.124642
429	1.483837	0.125225
430	1.482596	0.125846
431	1.48136	0.126502
432	1.48013	0.127192
433	1.478908	0.127916
434	1.477696	0.128673
435	1.476496	0.12946
436	1.475309	0.130276
437	1.474137	0.131119
438	1.472981	0.131988
439	1.471842	0.132882
440	1.47072	0.133797
441	1.469616	0.134732
442	1.468531	0.135685
443	1.467466	0.136655
444	1.466419	0.137639
445	1.465392	0.138635
446	1.464383	0.139641
447	1.463393	0.140656
448	1.462421	0.141678
449	1.461466	0.142704
450	1.460528	0.143734
451	1.459605	0.144765
452	1.458696	0.145796
453	1.4578	0.146827
454	1.456916	0.147854
455	1.456042	0.148878
456	1.455176	0.149897
457	1.454318	0.15091
458	1.453464	0.151916
459	1.452614	0.152916
460	1.451765	0.153907
461	1.450915	0.154891
462	1.450063	0.155866
463	1.449207	0.156832
464	1.448343	0.157791
465	1.447471	0.158741
466	1.446588	0.159684
467	1.445692	0.16062
468	1.444782	0.161549
469	1.443854	0.162474
470	1.442908	0.163393
471	1.44194	0.16431
472	1.440951	0.165225
473	1.439936	0.166139
474	1.438895	0.167055
475	1.437827	0.167974
476	1.436729	0.168898
477	1.4356	0.16983
478	1.434439	0.17077
479	1.433245	0.171722
480	1.432016	0.172688
481	1.430752	0.173671
482	1.429452	0.174672
483	1.428115	0.175696
484	1.42674	0.176744
485	1.425328	0.177819
486	1.423879	0.178925
487	1.422391	0.180064
488	1.420867	0.181239
489	1.419305	0.182454
490	1.417706	0.183711
491	1.416072	0.185013
492	1.414404	0.186364
493	1.412702	0.187766
494	1.410967	0.189223
495	1.409202	0.190737
496	1.407408	0.192312
497	1.405588	0.19395
498	1.403742	0.195653
499	1.401875	0.197425
500	1.399987	0.199268
501	1.398082	0.201184
502	1.396163	0.203176
503	1.394233	0.205246
504	1.392294	0.207396
505	1.390351	0.209627
506	1.388406	0.211941
507	1.386464	0.214339
508	1.384527	0.216824
509	1.382601	0.219394
510	1.380688	0.222052
511	1.378792	0.224798
512	1.376917	0.227632
513	1.375069	0.230554
514	1.373249	0.233564
515	1.371463	0.236661
516	1.369714	0.239844
517	1.368006	0.243113
518	1.366343	0.246467
519	1.364729	0.249903
520	1.363167	0.253421
521	1.361661	0.257018
522	1.360214	0.260691
523	1.358829	0.26444
524	1.357509	0.268261
525	1.356258	0.272151
526	1.355077	0.276108
527	1.353968	0.280128
528	1.352935	0.284209
529	1.351978	0.288347
530	1.3511	0.292539
531	1.350301	0.296782
532	1.349583	0.301072
533	1.348946	0.305406
534	1.348391	0.309781
535	1.347918	0.314194
536	1.347527	0.318641
537	1.347218	0.323119
538	1.34699	0.327626
539	1.346842	0.332158
540	1.346775	0.336714
541	1.346785	0.34129
542	1.346873	0.345885
543	1.347037	0.350497
544	1.347275	0.355123
545	1.347586	0.359763
546	1.347967	0.364416
547	1.348418	0.36908
548	1.348936	0.373755
549	1.349521	0.378441
550	1.350169	0.383138
551	1.35088	0.387845
552	1.351652	0.392564
553	1.352484	0.397295
554	1.353375	0.402039
555	1.354324	0.406797
556	1.355331	0.411571
557	1.356394	0.416362
558	1.357514	0.421173
559	1.358691	0.426005
560	1.359926	0.430859
561	1.361218	0.435739
562	1.362571	0.440646
563	1.363984	0.445582
564	1.36546	0.450549
565	1.367002	0.45555
566	1.368611	0.460586
567	1.370291	0.465658
568	1.372045	0.470768
569	1.373877	0.475918
570	1.375791	0.481109
571	1.377791	0.48634
572	1.379882	0.491613
573	1.382068	0.496927
574	1.384355	0.502282
575	1.386748	0.507677
576	1.389251	0.51311
577	1.391872	0.51858
578	1.394614	0.524084
579	1.397484	0.529619
580	1.400488	0.535182
581	1.403629	0.540769
582	1.406915	0.546376
583	1.410349	0.551996
584	1.413937	0.557625
585	1.417683	0.563257
586	1.421592	0.568885
587	1.425667	0.574501
588	1.429911	0.580099
589	1.434328	0.585671
590	1.43892	0.591208
591	1.443688	0.596701
592	1.448635	0.602142
593	1.453759	0.607522
594	1.459063	0.612831
595	1.464544	0.618059
596	1.470201	0.623198
597	1.476033	0.628237
598	1.482037	0.633168
599	1.488208	0.63798
600	1.494544	0.642663
601	1.501039	0.64721
602	1.507687	0.65161
603	1.514482	0.655855
604	1.521417	0.659937
605	1.528485	0.663847
606	1.535677	0.667579
607	1.542984	0.671124
608	1.550397	0.674477
609	1.557905	0.677631
610	1.565499	0.680581
611	1.573166	0.683322
612	1.580895	0.685852
613	1.588674	0.688166
614	1.596491	0.690262
615	1.604332	0.692139
616	1.612185	0.693797
617	1.620036	0.695235
618	1.627872	0.696457
619	1.635678	0.697464
620	1.643442	0.698261
621	1.651149	0.698851
622	1.658786	0.699243
623	1.66634	0.699443
624	1.673798	0.699459
625	1.681147	0.699303
626	1.688376	0.698985
627	1.695474	0.698518
628	1.70243	0.697916
629	1.709236	0.697195
630	1.715883	0.696371
631	1.722365	0.695462
632	1.728677	0.694486
633	1.734816	0.693464
634	1.74078	0.692416
635	1.746571	0.691364
636	1.752191	0.690329
637	1.757646	0.689334
638	1.762944	0.688402
639	1.768094	0.687554
640	1.773112	0.686812
641	1.778011	0.686197
642	1.782812	0.68573
643	1.787536	0.685427
644	1.792208	0.685306
645	1.796853	0.685381
646	1.801502	0.685662
647	1.806186	0.68616
648	1.810938	0.686878
649	1.815793	0.687818
650	1.820786	0.688978
651	1.825956	0.69035
652	1.831337	0.691924
653	1.836967	0.693683
654	1.842881	0.695608
655	1.849111	0.697672
656	1.85569	0.699848
657	1.862646	0.702101
658	1.870004	0.704394
659	1.877786	0.706686
660	1.886008	0.708934
661	1.894683	0.711091
662	1.903817	0.71311
663	1.913412	0.71494
664	1.923466	0.716532
665	1.933967	0.717836
666	1.944903	0.718804
667	1.956253	0.719386
668	1.967992	0.719539
669	1.980091	0.719218
670	1.992514	0.718384
671	2.005225	0.717001
672	2.018181	0.715035
673	2.031337	0.71246
674	2.044647	0.709252
675	2.058061	0.705391
676	2.071528	0.700863
677	2.084998	0.69566
678	2.098417	0.689778
679	2.111735	0.683216
680	2.124899	0.67598
681	2.137861	0.668079
682	2.15057	0.659528
683	2.16298	0.650345
684	2.175046	0.640551
685	2.186727	0.630172
686	2.197981	0.619236
687	2.208773	0.607774
688	2.219069	0.595822
689	2.228839	0.583414
690	2.238055	0.570588
691	2.246695	0.557386
692	2.254737	0.543846
693	2.262167	0.53001
694	2.26897	0.515922
695	2.275138	0.501622
696	2.280663	0.487154
697	2.285545	0.472559
698	2.289782	0.457878
699	2.293379	0.443153
700	2.296341	0.428421
701	2.298677	0.413722
702	2.300401	0.399093
703	2.301524	0.384567
704	2.302065	0.370179
705	2.30204	0.355959
706	2.30147	0.341937
707	2.300377	0.32814
708	2.298783	0.314593
709	2.296712	0.301318
710	2.29419	0.288337
711	2.291243	0.275668
712	2.287896	0.263327
713	2.284177	0.251327
714	2.280112	0.239681
715	2.275729	0.228398
716	2.271053	0.217485
717	2.266113	0.206948
718	2.260933	0.196791
719	2.255539	0.187015
720	2.249956	0.177622
721	2.244209	0.168608
722	2.238319	0.159972
723	2.232311	0.151709
724	2.226203	0.143813
725	2.220018	0.136279
726	2.213773	0.129098
727	2.207487	0.122262
728	2.201176	0.115762
729	2.194856	0.109587
730	2.188541	0.103728
731	2.182245	0.098173
732	2.175978	0.092912
733	2.169754	0.087932
734	2.16358	0.083223
735	2.157467	0.078773
736	2.151422	0.07457
737	2.145451	0.070602
738	2.13956	0.066858
739	2.133755	0.063327
740	2.128041	0.059997
741	2.122419	0.056859
742	2.116894	0.053902
743	2.111467	0.051115
744	2.106141	0.048488
745	2.100915	0.046014
746	2.095791	0.043682
747	2.090768	0.041484
748	2.085848	0.039413
749	2.081028	0.037459
750	2.076308	0.035617
751	2.071687	0.033878
752	2.067164	0.032238
753	2.062737	0.030688
754	2.058404	0.029225
755	2.054164	0.027841
756	2.050014	0.026533
757	2.045953	0.025295
758	2.041979	0.024124
759	2.038089	0.023014
760	2.034281	0.021963
761	2.030553	0.020965
762	2.026904	0.020019
763	2.02333	0.019121
764	2.019831	0.018269
765	2.016403	0.017458
766	2.013045	0.016688
767	2.009754	0.015955
768	2.00653	0.015258
769	2.00337	0.014594
770	2.000272	0.013962
771	1.997234	0.013359
772	1.994255	0.012785
773	1.991334	0.012237
774	1.988467	0.011715
775	1.985655	0.011217
776	1.982895	0.010741
777	1.980186	0.010288
778	1.977526	0.009854
779	1.974915	0.00944
780	1.972351	0.009045
781	1.969832	0.008667
782	1.967358	0.008306
783	1.964927	0.007961
784	1.962539	0.007631
785	1.960191	0.007316
786	1.957884	0.007014
787	1.955616	0.006726
788	1.953386	0.00645
789	1.951193	0.006187
790	1.949036	0.005935
791	1.946915	0.005693
792	1.944828	0.005463
793	1.942775	0.005242
794	1.940754	0.005031
795	1.938766	0.004829
796	1.936809	0.004636
797	1.934883	0.004451
798	1.932987	0.004274
799	1.93112	0.004105
800	1.929282	0.003943
801	1.927472	0.003788
802	1.925689	0.00364
803	1.923933	0.003498
804	1.922203	0.003362
805	1.920498	0.003232
806	1.918819	0.003108
807	1.917164	0.002989
808	1.915533	0.002875
809	1.913925	0.002766
810	1.912341	0.002662
811	1.910779	0.002562
812	1.909238	0.002466
813	1.90772	0.002374
814	1.906222	0.002286
815	1.904745	0.002202
816	1.903289	0.002122
817	1.901852	0.002045
818	1.900434	0.001971
819	1.899036	0.0019
820	1.897656	0.001832
821	1.896294	0.001767
822	1.89495	0.001705
823	1.893624	0.001645
824	1.892315	0.001588
825	1.891022	0.001533
826	1.889746	0.00148
827	1.888487	0.00143
828	1.887243	0.001381
829	1.886015	0.001335
830	1.884802	0.00129
831	1.883603	0.001247
832	1.88242	0.001206
833	1.881251	0.001167
834	1.880096	0.001129
835	1.878955	0.001092
836	1.877828	0.001057
837	1.876714	0.001024
838	1.875613	0.000991
839	1.874524	0.00096
840	1.873449	0.000931
841	1.872386	0.000902
842	1.871335	0.000874
843	1.870296	0.000848
844	1.869269	0.000822
845	1.868253	0.000798
846	1.867249	0.000774
847	1.866255	0.000751
848	1.865273	0.000729
849	1.864301	0.000708
850	1.86334	0.000688
851	1.86239	0.000668
852	1.861449	0.000649
853	1.860519	0.000631
854	1.859598	0.000614
855	1.858687	0.000597
856	1.857786	0.00058
857	1.856894	0.000564
858	1.856011	0.000549
859	1.855137	0.000534
860	1.854272	0.00052
861	1.853416	0.000506
862	1.852569	0.000493
863	1.85173	0.00048
864	1.850899	0.000468
865	1.850077	0.000456
866	1.849262	0.000444
867	1.848456	0.000433
868	1.847658	0.000422
869	1.846867	0.000412
870	1.846084	0.000402
871	1.845308	0.000392
872	1.84454	0.000382
873	1.843779	0.000373
874	1.843025	0.000364
875	1.842278	0.000355
876	1.841538	0.000347
877	1.840805	0.000339
878	1.840079	0.000331
879	1.839359	0.000323
880	1.838646	0.000315
881	1.837939	0.000308
882	1.837239	0.000301
883	1.836545	0.000294
884	1.835857	0.000288
885	1.835175	0.000281
886	1.834499	0.000275
887	1.833829	0.000269
888	1.833165	0.000263
889	1.832507	0.000257
890	1.831854	0.000252
891	1.831207	0.000246
892	1.830566	0.000241
893	1.82993	0.000236
894	1.829299	0.000231
895	1.828673	0.000226
896	1.828053	0.000221
897	1.827438	0.000216
898	1.826828	0.000212
899	1.826224	0.000207
900	1.825624	0.000203
