# Supplementary material for: Anatomy of the energetic driving force for charge generation in organic solar cells
Source: Nat Commun. 2019 Jun 7;10:2520. doi: 10.1038/s41467-019-10434-3 (PMC6555791; doi:10.1038/s41467-019-10434-3)
Supplement: Supplementary file 4 — Source Data [file 41467_2019_10434_MOESM4_ESM.zip › OpticalSim/Photal_Ag.nk]

300.000	1.5133333	0.9553333
301.000	1.5061111	0.9247778
302.000	1.4988889	0.8942222
303.000	1.4856216	0.8631892
304.000	1.4683243	0.8318378
305.000	1.4510270	0.8004865
306.000	1.4337297	0.7691351
307.000	1.4068462	0.7385385
308.000	1.3788974	0.7080256
309.000	1.3509487	0.6775128
310.000	1.3230000	0.6470000
311.000	1.2716667	0.6063333
312.000	1.2257917	0.5764167
313.000	1.1853750	0.5572500
314.000	1.1424375	0.5383750
315.000	1.0768125	0.5221250
316.000	1.0206667	0.5119167
317.000	0.9740000	0.5077500
318.000	0.9246875	0.5053750
319.000	0.8515625	0.5191250
320.000	0.7936000	0.5338000
321.000	0.7508000	0.5494000
322.000	0.7080000	0.5650000
323.000	0.6538824	0.5908824
324.000	0.6056154	0.6152308
325.000	0.5710000	0.6360000
326.000	0.5363846	0.6567692
327.000	0.5007674	0.6874186
328.000	0.4647209	0.7223023
329.000	0.4286744	0.7571860
330.000	0.3926279	0.7920698
331.000	0.3598889	0.8327778
332.000	0.3321111	0.8822222
333.000	0.3150000	0.9206667
334.000	0.3050000	0.9517778
335.000	0.2950000	0.9828889
336.000	0.2871522	1.0122174
337.000	0.2795435	1.0413478
338.000	0.2719348	1.0704783
339.000	0.2643261	1.0996087
340.000	0.2576596	1.1276596
341.000	0.2531915	1.1531915
342.000	0.2487234	1.1787234
343.000	0.2442553	1.2042553
344.000	0.2397872	1.2297872
345.000	0.2362245	1.2522449
346.000	0.2332653	1.2726531
347.000	0.2303061	1.2930612
348.000	0.2273469	1.3134694
349.000	0.2243878	1.3338776
350.000	0.2214286	1.3542857
351.000	0.2184694	1.3746939
352.000	0.2155102	1.3951020
353.000	0.2125510	1.4155102
354.000	0.2095918	1.4359184
355.000	0.2072476	1.4529524
356.000	0.2050571	1.4691429
357.000	0.2028667	1.4853333
358.000	0.2006762	1.5015238
359.000	0.1984857	1.5177143
360.000	0.1962952	1.5339048
361.000	0.1941048	1.5500952
362.000	0.1919143	1.5662857
363.000	0.1897238	1.5824762
364.000	0.1875333	1.5986667
365.000	0.1860789	1.6126316
366.000	0.1863421	1.6214035
367.000	0.1866053	1.6301754
368.000	0.1868684	1.6389474
369.000	0.1871316	1.6477193
370.000	0.1873947	1.6564912
371.000	0.1876579	1.6652632
372.000	0.1879211	1.6740351
373.000	0.1881842	1.6828070
374.000	0.1884474	1.6915789
375.000	0.1887105	1.7003509
376.000	0.1889737	1.7091228
377.000	0.1892368	1.7178947
378.000	0.1895000	1.7266667
379.000	0.1897632	1.7354386
380.000	0.1900263	1.7442105
381.000	0.1902895	1.7529825
382.000	0.1905526	1.7617544
383.000	0.1908158	1.7705263
384.000	0.1910789	1.7792982
385.000	0.1913421	1.7880702
386.000	0.1916053	1.7968421
387.000	0.1918684	1.8056140
388.000	0.1912400	1.8156000
389.000	0.1897200	1.8268000
390.000	0.1882000	1.8380000
391.000	0.1866800	1.8492000
392.000	0.1851600	1.8604000
393.000	0.1836400	1.8716000
394.000	0.1821200	1.8828000
395.000	0.1806000	1.8940000
396.000	0.1790800	1.9052000
397.000	0.1775600	1.9164000
398.000	0.1760400	1.9276000
399.000	0.1745200	1.9388000
400.000	0.1730000	1.9500000
401.000	0.1730000	1.9620301
402.000	0.1730000	1.9740602
403.000	0.1730000	1.9860902
404.000	0.1730000	1.9981203
405.000	0.1730000	2.0101504
406.000	0.1730000	2.0221805
407.000	0.1730000	2.0342105
408.000	0.1730000	2.0462406
409.000	0.1730000	2.0582707
410.000	0.1730000	2.0703008
411.000	0.1730000	2.0823308
412.000	0.1730000	2.0943609
413.000	0.1730000	2.1063910
414.000	0.1723592	2.1173944
415.000	0.1714437	2.1279577
416.000	0.1705282	2.1385211
417.000	0.1696127	2.1490845
418.000	0.1686972	2.1596479
419.000	0.1677817	2.1702113
420.000	0.1668662	2.1807746
421.000	0.1659507	2.1913380
422.000	0.1650352	2.2019014
423.000	0.1641197	2.2124648
424.000	0.1632042	2.2230282
425.000	0.1622887	2.2335915
426.000	0.1613732	2.2441549
427.000	0.1604577	2.2547183
428.000	0.1599020	2.2645752
429.000	0.1597059	2.2737255
430.000	0.1595098	2.2828758
431.000	0.1593137	2.2920261
432.000	0.1591176	2.3011765
433.000	0.1589216	2.3103268
434.000	0.1587255	2.3194771
435.000	0.1585294	2.3286275
436.000	0.1583333	2.3377778
437.000	0.1581373	2.3469281
438.000	0.1579412	2.3560784
439.000	0.1577451	2.3652288
440.000	0.1575490	2.3743791
441.000	0.1573529	2.3835294
442.000	0.1571569	2.3926797
443.000	0.1568415	2.4019512
444.000	0.1560488	2.4117073
445.000	0.1552561	2.4214634
446.000	0.1544634	2.4312195
447.000	0.1536707	2.4409756
448.000	0.1528780	2.4507317
449.000	0.1520854	2.4604878
450.000	0.1512927	2.4702439
451.000	0.1505000	2.4800000
452.000	0.1497073	2.4897561
453.000	0.1489146	2.4995122
454.000	0.1481220	2.5092683
455.000	0.1473293	2.5190244
456.000	0.1465366	2.5287805
457.000	0.1457439	2.5385366
458.000	0.1449512	2.5482927
459.000	0.1441585	2.5580488
460.000	0.1434576	2.5672316
461.000	0.1427797	2.5762712
462.000	0.1421017	2.5853107
463.000	0.1414237	2.5943503
464.000	0.1407458	2.6033898
465.000	0.1400678	2.6124294
466.000	0.1393898	2.6214689
467.000	0.1387119	2.6305085
468.000	0.1380339	2.6395480
469.000	0.1373559	2.6485876
470.000	0.1366780	2.6576271
471.000	0.1360000	2.6666667
472.000	0.1353220	2.6757062
473.000	0.1346441	2.6847458
474.000	0.1339661	2.6937853
475.000	0.1332881	2.7028249
476.000	0.1326102	2.7118644
477.000	0.1319895	2.7208421
478.000	0.1318842	2.7292632
479.000	0.1317789	2.7376842
480.000	0.1316737	2.7461053
481.000	0.1315684	2.7545263
482.000	0.1314632	2.7629474
483.000	0.1313579	2.7713684
484.000	0.1312526	2.7797895
485.000	0.1311474	2.7882105
486.000	0.1310421	2.7966316
487.000	0.1309368	2.8050526
488.000	0.1308316	2.8134737
489.000	0.1307263	2.8218947
490.000	0.1306211	2.8303158
491.000	0.1305158	2.8387368
492.000	0.1304105	2.8471579
493.000	0.1303053	2.8555789
494.000	0.1302000	2.8640000
495.000	0.1300947	2.8724211
496.000	0.1300000	2.8809179
497.000	0.1300000	2.8900966
498.000	0.1300000	2.8992754
499.000	0.1300000	2.9084541
500.000	0.1300000	2.9176329
501.000	0.1300000	2.9268116
502.000	0.1300000	2.9359903
503.000	0.1300000	2.9451691
504.000	0.1300000	2.9543478
505.000	0.1300000	2.9635266
506.000	0.1300000	2.9727053
507.000	0.1300000	2.9818841
508.000	0.1300000	2.9910628
509.000	0.1300000	3.0002415
510.000	0.1300000	3.0094203
511.000	0.1300000	3.0185990
512.000	0.1300000	3.0277778
513.000	0.1300000	3.0369565
514.000	0.1300000	3.0461353
515.000	0.1300000	3.0553140
516.000	0.1300000	3.0644928
517.000	0.1299822	3.0732000
518.000	0.1299378	3.0812000
519.000	0.1298933	3.0892000
520.000	0.1298489	3.0972000
521.000	0.1298044	3.1052000
522.000	0.1297600	3.1132000
523.000	0.1297156	3.1212000
524.000	0.1296711	3.1292000
525.000	0.1296267	3.1372000
526.000	0.1295822	3.1452000
527.000	0.1295378	3.1532000
528.000	0.1294933	3.1612000
529.000	0.1294489	3.1692000
530.000	0.1294044	3.1772000
531.000	0.1293600	3.1852000
532.000	0.1293156	3.1932000
533.000	0.1292711	3.2012000
534.000	0.1292267	3.2092000
535.000	0.1291822	3.2172000
536.000	0.1291378	3.2252000
537.000	0.1290933	3.2332000
538.000	0.1290489	3.2412000
539.000	0.1290044	3.2492000
540.000	0.1286694	3.2573469
541.000	0.1283020	3.2655102
542.000	0.1279347	3.2736735
543.000	0.1275673	3.2818367
544.000	0.1272000	3.2900000
545.000	0.1268327	3.2981633
546.000	0.1264653	3.3063265
547.000	0.1260980	3.3144898
548.000	0.1257306	3.3226531
549.000	0.1253633	3.3308163
550.000	0.1249959	3.3389796
551.000	0.1246286	3.3471429
552.000	0.1242612	3.3553061
553.000	0.1238939	3.3634694
554.000	0.1235265	3.3716327
555.000	0.1231592	3.3797959
556.000	0.1227918	3.3879592
557.000	0.1224245	3.3961224
558.000	0.1220571	3.4042857
559.000	0.1216898	3.4124490
560.000	0.1213224	3.4206122
561.000	0.1209551	3.4287755
562.000	0.1205878	3.4369388
563.000	0.1202204	3.4451020
564.000	0.1200149	3.4531343
565.000	0.1200522	3.4609701
566.000	0.1200896	3.4688060
567.000	0.1201269	3.4766418
568.000	0.1201642	3.4844776
569.000	0.1202015	3.4923134
570.000	0.1202388	3.5001493
571.000	0.1202761	3.5079851
572.000	0.1203134	3.5158209
573.000	0.1203507	3.5236567
574.000	0.1203881	3.5314925
575.000	0.1204254	3.5393284
576.000	0.1204627	3.5471642
577.000	0.1205000	3.5550000
578.000	0.1205373	3.5628358
579.000	0.1205746	3.5706716
580.000	0.1206119	3.5785075
581.000	0.1206493	3.5863433
582.000	0.1206866	3.5941791
583.000	0.1207239	3.6020149
584.000	0.1207612	3.6098507
585.000	0.1207985	3.6176866
586.000	0.1208358	3.6255224
587.000	0.1208731	3.6333582
588.000	0.1209104	3.6411940
589.000	0.1209478	3.6490299
590.000	0.1209851	3.6568657
591.000	0.1212034	3.6644746
592.000	0.1215424	3.6719322
593.000	0.1218814	3.6793898
594.000	0.1222203	3.6868475
595.000	0.1225593	3.6943051
596.000	0.1228983	3.7017627
597.000	0.1232373	3.7092203
598.000	0.1235763	3.7166780
599.000	0.1239153	3.7241356
600.000	0.1242542	3.7315932
601.000	0.1245932	3.7390508
602.000	0.1249322	3.7465085
603.000	0.1252712	3.7539661
604.000	0.1256102	3.7614237
605.000	0.1259492	3.7688814
606.000	0.1262881	3.7763390
607.000	0.1266271	3.7837966
608.000	0.1269661	3.7912542
609.000	0.1273051	3.7987119
610.000	0.1276441	3.8061695
611.000	0.1279831	3.8136271
612.000	0.1283220	3.8210847
613.000	0.1286610	3.8285424
614.000	0.1290000	3.8360000
615.000	0.1293390	3.8434576
616.000	0.1296780	3.8509153
617.000	0.1300169	3.8583729
618.000	0.1303559	3.8658305
619.000	0.1306949	3.8732881
620.000	0.1310275	3.8808257
621.000	0.1313028	3.8890826
622.000	0.1315780	3.8973394
623.000	0.1318532	3.9055963
624.000	0.1321284	3.9138532
625.000	0.1324037	3.9221101
626.000	0.1326789	3.9303670
627.000	0.1329541	3.9386239
628.000	0.1332294	3.9468807
629.000	0.1335046	3.9551376
630.000	0.1337798	3.9633945
631.000	0.1340550	3.9716514
632.000	0.1343303	3.9799083
633.000	0.1346055	3.9881651
634.000	0.1348807	3.9964220
635.000	0.1351560	4.0046789
636.000	0.1354312	4.0129358
637.000	0.1357064	4.0211927
638.000	0.1359817	4.0294495
639.000	0.1362569	4.0377064
640.000	0.1365321	4.0459633
641.000	0.1368073	4.0542202
642.000	0.1370826	4.0624771
643.000	0.1373578	4.0707339
644.000	0.1376330	4.0789908
645.000	0.1379083	4.0872477
646.000	0.1381835	4.0955046
647.000	0.1384587	4.1037615
648.000	0.1387339	4.1120183
649.000	0.1390092	4.1202752
650.000	0.1392844	4.1285321
651.000	0.1395596	4.1367890
652.000	0.1398349	4.1450459
653.000	0.1400000	4.1532044
654.000	0.1400000	4.1612155
655.000	0.1400000	4.1692265
656.000	0.1400000	4.1772376
657.000	0.1400000	4.1852486
658.000	0.1400000	4.1932597
659.000	0.1400000	4.2012707
660.000	0.1400000	4.2092818
661.000	0.1400000	4.2172928
662.000	0.1400000	4.2253039
663.000	0.1400000	4.2333149
664.000	0.1400000	4.2413260
665.000	0.1400000	4.2493370
666.000	0.1400000	4.2573481
667.000	0.1400000	4.2653591
668.000	0.1400000	4.2733702
669.000	0.1400000	4.2813812
670.000	0.1400000	4.2893923
671.000	0.1400000	4.2974033
672.000	0.1400000	4.3054144
673.000	0.1400000	4.3134254
674.000	0.1400000	4.3214365
675.000	0.1400000	4.3294475
676.000	0.1400000	4.3374586
677.000	0.1400000	4.3454696
678.000	0.1400000	4.3534807
679.000	0.1400000	4.3614917
680.000	0.1400000	4.3695028
681.000	0.1400000	4.3775138
682.000	0.1400000	4.3855249
683.000	0.1400000	4.3935359
684.000	0.1400000	4.4015470
685.000	0.1400000	4.4095580
686.000	0.1400000	4.4175691
687.000	0.1400000	4.4255801
688.000	0.1400000	4.4335912
689.000	0.1400395	4.4414815
690.000	0.1402370	4.4488889
691.000	0.1404346	4.4562963
692.000	0.1406321	4.4637037
693.000	0.1408296	4.4711111
694.000	0.1410272	4.4785185
695.000	0.1412247	4.4859259
696.000	0.1414222	4.4933333
697.000	0.1416198	4.5007407
698.000	0.1418173	4.5081481
699.000	0.1420148	4.5155556
700.000	0.1422123	4.5229630
701.000	0.1424099	4.5303704
702.000	0.1426074	4.5377778
703.000	0.1428049	4.5451852
704.000	0.1430025	4.5525926
705.000	0.1432000	4.5600000
706.000	0.1433975	4.5674074
707.000	0.1435951	4.5748148
708.000	0.1437926	4.5822222
709.000	0.1439901	4.5896296
710.000	0.1441877	4.5970370
711.000	0.1443852	4.6044444
712.000	0.1445827	4.6118519
713.000	0.1447802	4.6192593
714.000	0.1449778	4.6266667
715.000	0.1451753	4.6340741
716.000	0.1453728	4.6414815
717.000	0.1455704	4.6488889
718.000	0.1457679	4.6562963
719.000	0.1459654	4.6637037
720.000	0.1461630	4.6711111
721.000	0.1463605	4.6785185
722.000	0.1465580	4.6859259
723.000	0.1467556	4.6933333
724.000	0.1469531	4.7007407
725.000	0.1471506	4.7081481
726.000	0.1473481	4.7155556
727.000	0.1475457	4.7229630
728.000	0.1477432	4.7303704
729.000	0.1479407	4.7377778
730.000	0.1479232	4.7453728
731.000	0.1478136	4.7530482
732.000	0.1477039	4.7607237
733.000	0.1475943	4.7683991
734.000	0.1474846	4.7760746
735.000	0.1473750	4.7837500
736.000	0.1472654	4.7914254
737.000	0.1471557	4.7991009
738.000	0.1470461	4.8067763
739.000	0.1469364	4.8144518
740.000	0.1468268	4.8221272
741.000	0.1467171	4.8298026
742.000	0.1466075	4.8374781
743.000	0.1464978	4.8451535
744.000	0.1463882	4.8528289
745.000	0.1462785	4.8605044
746.000	0.1461689	4.8681798
747.000	0.1460592	4.8758553
748.000	0.1459496	4.8835307
749.000	0.1458399	4.8912061
750.000	0.1457303	4.8988816
751.000	0.1456206	4.9065570
752.000	0.1455110	4.9142325
753.000	0.1454013	4.9219079
754.000	0.1452917	4.9295833
755.000	0.1451820	4.9372588
756.000	0.1450724	4.9449342
757.000	0.1449627	4.9526096
758.000	0.1448531	4.9602851
759.000	0.1447434	4.9679605
760.000	0.1446338	4.9756360
761.000	0.1445241	4.9833114
762.000	0.1444145	4.9909868
763.000	0.1443048	4.9986623
764.000	0.1441952	5.0063377
765.000	0.1440855	5.0140132
766.000	0.1439759	5.0216886
767.000	0.1438662	5.0293640
768.000	0.1437566	5.0370395
769.000	0.1436469	5.0447149
770.000	0.1435373	5.0523904
771.000	0.1434276	5.0600658
772.000	0.1433180	5.0677412
773.000	0.1432083	5.0754167
774.000	0.1430987	5.0830921
775.000	0.1430039	5.0907930
776.000	0.1430426	5.0987234
777.000	0.1430812	5.1066538
778.000	0.1431199	5.1145841
779.000	0.1431586	5.1225145
780.000	0.1431973	5.1304449
781.000	0.1432360	5.1383752
782.000	0.1432747	5.1463056
783.000	0.1433133	5.1542360
784.000	0.1433520	5.1621663
785.000	0.1433907	5.1700967
786.000	0.1434294	5.1780271
787.000	0.1434681	5.1859574
788.000	0.1435068	5.1938878
789.000	0.1435455	5.2018182
790.000	0.1435841	5.2097485
791.000	0.1436228	5.2176789
792.000	0.1436615	5.2256093
793.000	0.1437002	5.2335397
794.000	0.1437389	5.2414700
795.000	0.1437776	5.2494004
796.000	0.1438162	5.2573308
797.000	0.1438549	5.2652611
798.000	0.1438936	5.2731915
799.000	0.1439323	5.2811219
800.000	0.1439710	5.2890522
801.000	0.1440097	5.2969826
802.000	0.1440484	5.3049130
803.000	0.1440870	5.3128433
804.000	0.1441257	5.3207737
805.000	0.1441644	5.3287041
806.000	0.1442031	5.3366344
807.000	0.1442418	5.3445648
808.000	0.1442805	5.3524952
809.000	0.1443191	5.3604255
810.000	0.1443578	5.3683559
811.000	0.1443965	5.3762863
812.000	0.1444352	5.3842166
813.000	0.1444739	5.3921470
814.000	0.1445126	5.4000774
815.000	0.1445513	5.4080077
816.000	0.1445899	5.4159381
817.000	0.1446286	5.4238685
818.000	0.1446673	5.4317988
819.000	0.1447060	5.4397292
820.000	0.1447447	5.4476596
821.000	0.1447834	5.4555899
822.000	0.1448221	5.4635203
823.000	0.1448607	5.4714507
824.000	0.1448994	5.4793810
825.000	0.1449381	5.4873114
826.000	0.1449768	5.4952418
827.000	0.1451220	5.5030508
828.000	0.1454271	5.5106780
829.000	0.1457322	5.5183051
830.000	0.1460373	5.5259322
831.000	0.1463424	5.5335593
832.000	0.1466475	5.5411864
833.000	0.1469525	5.5488136
834.000	0.1472576	5.5564407
835.000	0.1475627	5.5640678
836.000	0.1478678	5.5716949
837.000	0.1481729	5.5793220
838.000	0.1484780	5.5869492
839.000	0.1487831	5.5945763
840.000	0.1490881	5.6022034
841.000	0.1493932	5.6098305
842.000	0.1496983	5.6174576
843.000	0.1500034	5.6250847
844.000	0.1503085	5.6327119
845.000	0.1506136	5.6403390
846.000	0.1509186	5.6479661
847.000	0.1512237	5.6555932
848.000	0.1515288	5.6632203
849.000	0.1518339	5.6708475
850.000	0.1521390	5.6784746
851.000	0.1524441	5.6861017
852.000	0.1527492	5.6937288
853.000	0.1530542	5.7013559
854.000	0.1533593	5.7089831
855.000	0.1536644	5.7166102
856.000	0.1539695	5.7242373
857.000	0.1542746	5.7318644
858.000	0.1545797	5.7394915
859.000	0.1548847	5.7471186
860.000	0.1551898	5.7547458
861.000	0.1554949	5.7623729
862.000	0.1558000	5.7700000
863.000	0.1561051	5.7776271
864.000	0.1564102	5.7852542
865.000	0.1567153	5.7928814
866.000	0.1570203	5.8005085
867.000	0.1573254	5.8081356
868.000	0.1576305	5.8157627
869.000	0.1579356	5.8233898
870.000	0.1582407	5.8310169
871.000	0.1585458	5.8386441
872.000	0.1588508	5.8462712
873.000	0.1591559	5.8538983
874.000	0.1594610	5.8615254
875.000	0.1597661	5.8691525
876.000	0.1600712	5.8767797
877.000	0.1603763	5.8844068
878.000	0.1606814	5.8920339
879.000	0.1609864	5.8996610
880.000	0.1612915	5.9072881
881.000	0.1615966	5.9149153
882.000	0.1619017	5.9225424
883.000	0.1622068	5.9301695
884.000	0.1625119	5.9377966
885.000	0.1628169	5.9454237
886.000	0.1632056	5.9528194
887.000	0.1637195	5.9598678
888.000	0.1642335	5.9669163
889.000	0.1647474	5.9739648
890.000	0.1652614	5.9810132
891.000	0.1657753	5.9880617
892.000	0.1662893	5.9951101
893.000	0.1668032	6.0021586
894.000	0.1673172	6.0092070
895.000	0.1678311	6.0162555
896.000	0.1683451	6.0233040
897.000	0.1688590	6.0303524
898.000	0.1693730	6.0374009
899.000	0.1698869	6.0444493
900.000	0.1704009	6.0514978
