# Supplementary material for: Anatomy of the energetic driving force for charge generation in organic solar cells
Source: Nat Commun. 2019 Jun 7;10:2520. doi: 10.1038/s41467-019-10434-3 (PMC6555791; doi:10.1038/s41467-019-10434-3)
Supplement: Supplementary file 4 — Source Data [file 41467_2019_10434_MOESM4_ESM.zip › OpticalSim/Qprofile.m]

function [Efield, Qoutput, Rtotal, Ttotal, Asubstrate]=Qprofile(lambda, layers, t, NK)
% Produce Energy flow dissipation per time unit
% lambda : incident wavelength (nm)
% layers : number of layers
% t : film thickness
% NK : optical constant of each layers
% Efield : E(z)
% Qoutput : Q(z)
% Rtotal : Total reflection from cell
% Ttotal : Total transmittance from cell
% Asubstrate: Absorption of the substrate
% Consider the absorption of the substrate

% phase difference
b = 2*pi*t.*NK/lambda;

% Factor to produce Q profile 
na = real(NK).*4.*pi.*imag(NK)./lambda;

% refrectance factor at air/substrate
% Rsub = abs((NK(1)-1)/(NK(1)+1))^2;
Rsub = ((real(NK(1))-1)^2+imag(NK(1))^2)/((real(NK(1))+1)^2+imag(NK(1)^2));
% transmittance of substrate (one path)
Tsub = exp(-4.*pi.*imag(NK(1)).*t(1)./lambda);

% Fresnel equation
for j=1:layers-1
    T(j)=2*NK(j)/(NK(j)+NK(j+1));
    R(j)=(NK(j)-NK(j+1))/(NK(j)+NK(j+1));
end

% backside interface
T(layers)=2*NK(layers)/(NK(layers)+1);
R(layers)=(NK(layers)-1)/(NK(layers)+1);

%Rstack = abs(R(1))^2;
%factor = (1-Rsub)/(real(NK(1))*(1-Rsub*Rstack));

% I and L matrix
for j=1:layers-1
    I(:,:,j)=(1/T(j))*[1 R(j); R(j) 1];
    L(:,:,j)=[exp(-1i*b(j+1)) 0; 0 exp(1i*b(j+1))];
end

%back side interface
I(:,:,layers)=(1/T(layers))*[1 R(layers); R(layers) 1];

% Constract Mi and Mii matrix
for j=1:layers-1
    Mi(:,:,j) = I(:,:,1);
    Mii(:,:,j) = I(:,:,layers);
    for k=2:j
        Mi(:,:,j)=Mi(:,:,j)*L(:,:,k-1)*I(:,:,k);
    end
    for k=2:layers-j
        Mii(:,:,j)=I(:,:,layers-k+1)*L(:,:,layers-k+1)*Mii(:,:,j);
    end
end

% product of all the transfer matrix
Mtotal=eye(2);
for j=1:layers-1
    Mtotal = Mtotal*I(:,:,j)*L(:,:,j);
end
Mtotal = Mtotal*I(:,:,layers);

% reflection and transmittance of stack
Rstack = abs(Mtotal(2,1)/Mtotal(1,1))^2;
Tstack = 1/real(NK(1))*abs(1/Mtotal(1,1))^2;

% Total reflection and transmittance
Rtotal = Rsub+(1-Rsub)^2*Tsub^2*Rstack*(1/(1-Tsub^2*Rsub*Rstack));
Ttotal = (1-Rsub)*Tsub*Tstack*(1/(1-Rstack*Rsub*Tsub^2));
% Absorption of the substrate
Asubstrate = (1-Rsub)*(1-Tsub)*(1+Rstack*(1-Tsub))/(1-Rsub*Rstack*(1-Tsub)^2);
% Correction factor for incident electric field (air vs. with the
% substrate)
factor = ((1-Rsub)*Tsub)/(real(NK(1))*(1-Tsub^2*Rsub*Rstack));

% Calculate the transfer matrix
Output1 = [];
Output2 = [];
for j=1:layers-1
    z=1:1:t(j+1);
    numer=(Mii(1,1,j)*exp(i*(b(j+1)/t(j+1))*(z-t(j+1))))+(Mii(2,1,j)*exp(i*(b(j+1)/t(j+1))*(t(j+1)-z)));
    denom=((Mi(1,1,j)*Mii(1,1,j)*exp(-i*b(j+1))+Mi(1,2,j)*Mii(2,1,j)*exp(i*b(j+1))));
    e1=factor.*na(j+1).*(abs(numer./denom)).^2;
    e2=numer./denom;
    Output1 = [Output1, e1];
    Output2 = [Output2, e2];
end

Qoutput = Output1;
Efield = Output2;
