# Supplementary material for: Anatomy of the energetic driving force for charge generation in organic solar cells
Source: Nat Commun. 2019 Jun 7;10:2520. doi: 10.1038/s41467-019-10434-3 (PMC6555791; doi:10.1038/s41467-019-10434-3)
Supplement: Supplementary file 4 — Source Data [file 41467_2019_10434_MOESM4_ESM.zip › OpticalSim/README.md]

# OpticalSim
Optical multilayer simulator for bilayer organic photovoltaics.
 
This code simulates transmittance, absorption and reflection spectra of multilayer thin films on a substrate by using transfer matrix formalism. The details of the optical model are described in the literature [Pettersson et al., J. Appl. Phys. 1999, 86, 487]. The substrate is treated as an incoherent layer considering the multiple reflections and the absorption. Only the normal angle for the light incident is considered. Based on the calculated electric field and the energy dissipation distributions, external quantum efficiency of the bilayer-type organic photovoltaics is calculated based on a simple exciton diffusion model and designated charge separation efficiencies at the interface.

How to use:
1.	First, you need to collect the optical constants (n and k) of the target wavelength range for the substrate and each layer by spectral ellipsometry. Save them as .nk files. The file format is tabulated wavelength (nm) with the interval of 1 nm, n and k in each line.
2.	Describe the layer structure in .stk files. Each line represents the properties of the layers. The line starts the layers from the top (i.e. light incident side) to the bottom. The first line must be the transparent substrate that is treated as an incoherent layer. Each line contains tabulated items in the following order.
    1. Name of .nk file
    2. Thickness (nm)
    3. Whether the layer is photoactive (1) or not (0)
    4. Charge separation efficiency at the top interface (0-1)
    5. Charge separation efficiency at the bottom interface (0-1)
    6. Exciton diffusion length (nm)
    7. Lifetime of exciton (ns) (currently not in use)
    8. Whether the top side is quenching (1) or not (0) (currently not in use)
    9. Whether the bottom side is quenching (1) or not (0) (currently not in use)
3.	Run CmdMultilayer.m and choose the .stk file to simulate.
4.	After the calculation, the following variables contains the results:
Alayer: Array of [wavelength (nm), absorption] for each layer.
Atotal: [wavelength (nm), total absorption] for the film (including the absorption of the substrate).
Rtotal: [wavelength (nm), total reflectance] for the film.
Ttotal: [wavelength (nm), total transmittance] for the film.
Qoutput:    Array of [grid position (nm), energy dissipation (a.u.)] for each wavelength. The integration of this number within the grid gives absorption in the corresponding region.
Efield: Array of [grid position (nm), electric field/incident electric field] for each wavelength.
5.	EQE_constEDL.m calculate the EQE profile by using the absorption profiles assuming the constant EDL from the charge separation interface (i.e. the charge separation efficiency is constant within EDL range and zero outside). Different efficiency can be assumed for each side of the interface (the parameters 4 and 5).
