# Supplementary material for: Anatomy of the energetic driving force for charge generation in organic solar cells
Source: Nat Commun. 2019 Jun 7;10:2520. doi: 10.1038/s41467-019-10434-3 (PMC6555791; doi:10.1038/s41467-019-10434-3)
Supplement: Supplementary file 4 — Source Data [file 41467_2019_10434_MOESM4_ESM.zip › OpticalSim/stack-P3HT-BTA2.stk]

JAW_glass.nk	750000	0	0	0	0	0	0	0
JAW_ITO1-bottom.nk	120	0	0	0	0	0	0	0
JAW_ITO1-average.nk	10	0	0	0	0	0	0	0
JAW_ITO1-top.nk	11	0	0	0	0	0	0	0
JAW_BTA2_ord.nk	26	1	0	1	8	4	1	1
JAW_P3HT_ord.nk	48	1	1	0	3	4	1	1
JAW_MoO3.nk	8	0	0	0	0	0	0	0
Photal_Ag.nk	45	0	0	0	0	0	0	0
